# Supplementary material for: Developing and validating nomograms for predicting the survival in patients with clinical local-advanced gastric cancer
Source: Front Oncol. 2022 Oct 26;12:1039498. doi: 10.3389/fonc.2022.1039498 (PMC9644132; doi:10.3389/fonc.2022.1039498)
Supplement: Supplementary Table 1 — C-index for the nomograms and TNM 7th stage in patients with LAGC. [file Table_1.xlsx]

## Sheet: Sheet1
Supplementary Table 1 C-index for the nomograms and TNM 7th stage in patients with LAGC
	Training set		Internal validation set		External validation set
	OS (95%Cl)	CSS (95%Cl)	OS (95%Cl)	CSS (95%Cl)	OS (95%Cl)	CSS (95%Cl)
Nomogram	0.722 (0.708-0.736)	0.728 (0.713-0.743)	0.721 (0.700-0.742)	0.731 (0.709-0.754)	0.728 (0.672-0.784)	0.727 (0.668-0.786)
TNM 7th stage	0.584 (0.568-0.600)	0.591 (0.573-0.609)	0.579 (0.554-0.605)	0.595 (0.568-0.622)	0.607 (0.541-0.673)	0.604 (0.535-0.673)
