# Supplementary material for: Developing and validating nomograms for predicting the survival in patients with clinical local-advanced gastric cancer
Source: Front Oncol. 2022 Oct 26;12:1039498. doi: 10.3389/fonc.2022.1039498 (PMC9644132; doi:10.3389/fonc.2022.1039498)
Supplement: Supplementary Table 2 — AUC for the nomograms and TNM 7th stage in patients with LAGC. [file Table_2.xlsx]

## Sheet: Sheet1
Supplementary Table 2 AUC for the nomograms and TNM 7th stage in patients with LAGC
		Training set		Internal validation set		External validation set
		OS (95%Cl)	CSS (95%Cl)	OS (95%Cl)	CSS (95%Cl)	OS (95%Cl)	CSS (95%Cl)
Nomogram	1-year	0.810 (0.787-0.833)	0.808 (0.784-0.832)	0.804 (0.770-0.838)	0.808 (0.773-0.843)	0.750 (0.652-0.848)	0.741 (0.638-0.845)
	3-year	0.777 (0.756-0.798)	0.782 (0.761-0.803)	0.781 (0.750-0.812)	0.786 (0.754-0.818)	0.842 (0.769-0.916)	0.846 (0.772-0.921)
	5-year	0.789 (0.767-0.811)	0.795 (0.772-0.817)	0.764 (0.727-0.802)	0.769 (0.731-0.807)	0.812 (0.723-0.900)	0.826 (0.741-0.911)
TNM 7th stage	1-year	0.571 (0.540-0.602)	0.580 (0.548-0.612)	0.547 (0.503-0.591)	0.569 (0.523-0.614)	0.565 (0.450-0.680)	0.557 (0.439-0.675)
	3-year	0.638 (0.613-0.663)	0.652 (0.627-0.678)	0.628 (0.590-0.666)	0.646 (0.607-0.684)	0.740 (0.648-0.833)	0.735 (0.640-0.830)
	5-year	0.657 (0.630-0.684)	0.670 (0.642-0.697)	0.628 (0.584-0.673)	0.646 (0.602-0.691)	0.728 (0.626-0.831)	0.729 (0.624-0.834)
