# Supplementary material for: Developing and validating nomograms for predicting the survival in patients with clinical local-advanced gastric cancer
Source: Front Oncol. 2022 Oct 26;12:1039498. doi: 10.3389/fonc.2022.1039498 (PMC9644132; doi:10.3389/fonc.2022.1039498)
Supplement: Supplementary Table 3 — SEER database original data. [file Table_3.xlsx]

## Sheet: Sheet1
Supplementary Table 3 SEER database original data
Age	Race	Sex	Marital.status	Grade	AJCC.T	AJCC.N	Surgery	Radiation	Chemotherapy	Histology.type	CSS	Months	OS
83	White	Male	Others	III	T1	N1	No	None/Unknown	Yes	Adenocarcinoma	Dead	3	Dead
90	White	Female	Single	III	T2	N1	Yes	None/Unknown	No/Unknown	Adenocarcinoma	Dead	46	Dead
66	Others	Female	Others	III	T1	N1	Yes	None/Unknown	Yes	Adenocarcinoma	Alive	89	Alive
72	White	Male	Others	III	T2	N1	Yes	None/Unknown	Yes	Adenocarcinoma	Alive	73	Alive
81	Black	Male	Others	II	T2	N1	Yes	None/Unknown	No/Unknown	Adenocarcinoma	Alive	69	Alive
71	White	Male	Others	II	T2	N1	Yes	None/Unknown	No/Unknown	Adenocarcinoma	Alive	53	Dead
68	White	Male	Single	II	T2	N1	No	Yes	Yes	Adenocarcinoma	Dead	13	Dead
82	Others	Male	Others	III	T2	N1	No	Yes	Yes	SRCC	Dead	9	Dead
77	Black	Male	Married	II	T1	N1	Yes	None/Unknown	No/Unknown	Adenocarcinoma	Alive	89	Alive
80	White	Female	Married	II	T2	N1	Yes	Yes	Yes	Adenocarcinoma	Alive	96	Alive
38	Others	Female	Married	III	T2	N1	Yes	None/Unknown	Yes	SRCC	Alive	117	Alive
75	White	Female	Married	I	T2	N1	Yes	Yes	Yes	SRCC	Dead	57	Dead
74	White	Male	Others	III	T2	N1	Yes	Yes	Yes	Adenocarcinoma	Alive	116	Alive
65	White	Female	Others	III	T2	N1	No	None/Unknown	Yes	SRCC	Dead	9	Dead
65	Others	Female	Married	III	T2	N3	Yes	None/Unknown	Yes	Adenocarcinoma	Alive	118	Alive
86	White	Female	Others	III	T2	N1	Yes	None/Unknown	No/Unknown	Adenocarcinoma	Dead	21	Dead
63	Others	Male	Others	III	T1	N2	Yes	Yes	Yes	Special Type	Alive	46	Dead
83	White	Male	Married	II	T2	N1	Yes	None/Unknown	No/Unknown	Adenocarcinoma	Dead	3	Dead
53	Others	Male	Married	III	T1	N1	No	None/Unknown	Yes	Adenocarcinoma	Dead	7	Dead
74	Others	Male	Married	II	T2	N1	Yes	None/Unknown	Yes	Adenocarcinoma	Alive	115	Alive
66	White	Female	Married	III	T2	N1	Yes	Yes	Yes	Adenocarcinoma	Alive	110	Alive
69	White	Female	Others	II	T2	N1	Yes	Yes	Yes	Adenocarcinoma	Dead	24	Dead
70	White	Male	Married	II	T2	N1	No	Yes	Yes	Adenocarcinoma	Dead	23	Dead
55	Others	Male	Others	III	T1	N2	Yes	Yes	Yes	Adenocarcinoma	Dead	26	Dead
77	Others	Female	Married	III	T2	N2	Yes	Yes	Yes	SRCC	Dead	27	Dead
75	Others	Male	Married	III	T2	N3	Yes	Yes	Yes	SRCC	Alive	61	Alive
65	White	Male	Married	II	T1	N1	No	None/Unknown	Yes	Adenocarcinoma	Dead	14	Dead
82	Others	Male	Single	III	T2	N1	No	None/Unknown	No/Unknown	Special Type	Dead	1	Dead
55	Black	Female	Single	III	T1	N1	No	None/Unknown	Yes	Special Type	Alive	70	Alive
70	White	Male	Married	II	T1	N1	Yes	None/Unknown	Yes	Adenocarcinoma	Alive	109	Alive
49	Others	Male	Married	II	T1	N1	No	None/Unknown	Yes	Adenocarcinoma	Dead	29	Dead
74	White	Male	Single	III	T2	N1	No	Yes	Yes	SRCC	Dead	9	Dead
58	White	Male	Single	III	T2	N1	Yes	None/Unknown	Yes	Adenocarcinoma	Alive	15	Alive
70	White	Female	Married	II	T1	N1	Yes	Yes	Yes	Adenocarcinoma	Alive	101	Alive
57	White	Female	Single	III	T2	N1	No	Yes	Yes	Adenocarcinoma	Dead	15	Dead
64	Others	Male	Married	III	T2	N1	Yes	Yes	Yes	Adenocarcinoma	Alive	101	Alive
63	Others	Male	Married	II	T2	N1	Yes	Yes	Yes	Adenocarcinoma	Dead	51	Dead
91	Others	Male	Married	III	T1	N1	No	Yes	No/Unknown	SRCC	Dead	6	Dead
73	White	Female	Others	III	T2	N1	No	None/Unknown	No/Unknown	Special Type	Dead	11	Dead
77	White	Female	Others	III	T2	N3	Yes	None/Unknown	Yes	Adenocarcinoma	Alive	48	Dead
79	Others	Male	Others	II	T2	N2	Yes	Yes	Yes	Adenocarcinoma	Dead	21	Dead
50	White	Female	Married	III	T1	N3	Yes	None/Unknown	Yes	SRCC	Dead	45	Dead
31	White	Female	Single	III	T1	N2	Yes	Yes	Yes	Adenocarcinoma	Alive	70	Alive
53	White	Male	Married	II	T2	N1	Yes	None/Unknown	Yes	Adenocarcinoma	Alive	93	Alive
74	Others	Female	Others	III	T2	N1	No	Yes	No/Unknown	Special Type	Dead	6	Dead
47	White	Male	Married	III	T1	N3	Yes	None/Unknown	Yes	SRCC	Alive	93	Alive
76	Others	Male	Married	III	T2	N1	Yes	Yes	Yes	Adenocarcinoma	Alive	93	Alive
50	White	Male	Married	III	T2	N1	Yes	None/Unknown	Yes	Adenocarcinoma	Dead	23	Dead
54	Others	Male	Married	III	T1	N1	No	None/Unknown	No/Unknown	Adenocarcinoma	Dead	13	Dead
63	Black	Female	Single	III	T2	N1	Yes	Yes	No/Unknown	SRCC	Dead	18	Dead
78	White	Male	Married	III	T1	N1	No	None/Unknown	Yes	Adenocarcinoma	Alive	86	Alive
67	Others	Male	Married	III	T2	N1	Yes	None/Unknown	Yes	SRCC	Alive	84	Alive
65	Others	Male	Married	III	T2	N1	Yes	Yes	Yes	Adenocarcinoma	Dead	34	Dead
61	Others	Male	Married	III	T2	N2	Yes	None/Unknown	Yes	Special Type	Dead	15	Dead
47	Black	Male	Single	III	T1	N1	No	None/Unknown	No/Unknown	SRCC	Dead	5	Dead
79	Others	Male	Married	III	T2	N3	Yes	None/Unknown	No/Unknown	Adenocarcinoma	Dead	13	Dead
95	White	Male	Married	III	T1	N1	No	Yes	No/Unknown	Adenocarcinoma	Dead	9	Dead
53	Others	Male	Married	II	T1	N1	Yes	None/Unknown	Yes	SRCC	Alive	86	Alive
59	White	Male	Married	III	T1	N1	No	Yes	Yes	Adenocarcinoma	Dead	6	Dead
61	White	Male	Single	II	T2	N1	Yes	Yes	Yes	Adenocarcinoma	Dead	36	Dead
58	White	Female	Married	III	T2	N1	No	None/Unknown	Yes	SRCC	Dead	17	Dead
69	Others	Female	Married	II	T1	N2	No	Yes	Yes	Adenocarcinoma	Dead	31	Dead
60	White	Male	Single	II	T2	N1	Yes	Yes	Yes	Adenocarcinoma	Alive	82	Alive
68	White	Female	Married	III	T2	N1	Yes	Yes	Yes	SRCC	Dead	8	Dead
67	Others	Male	Married	III	T2	N1	No	Yes	Yes	Adenocarcinoma	Dead	13	Dead
77	White	Male	Single	II	T1	N1	No	Yes	Yes	Adenocarcinoma	Dead	37	Dead
78	Others	Male	Married	III	T2	N2	Yes	None/Unknown	No/Unknown	Adenocarcinoma	Alive	75	Alive
63	White	Male	Married	I	T1	N1	No	None/Unknown	Yes	Adenocarcinoma	Dead	51	Dead
66	Others	Male	Married	III	T1	N1	No	None/Unknown	Yes	Adenocarcinoma	Dead	5	Dead
50	White	Male	Others	III	T2	N2	No	None/Unknown	Yes	SRCC	Dead	1	Dead
79	Others	Male	Married	III	T2	N1	Yes	None/Unknown	Yes	Special Type	Alive	38	Dead
90	White	Male	Married	II	T1	N1	No	Yes	Yes	Adenocarcinoma	Dead	6	Dead
40	Others	Male	Married	III	T2	N1	Yes	None/Unknown	Yes	SRCC	Dead	52	Dead
78	Others	Male	Married	III	T1	N1	Yes	None/Unknown	No/Unknown	Adenocarcinoma	Dead	9	Dead
56	White	Male	Married	III	T2	N1	Yes	Yes	Yes	SRCC	Alive	70	Alive
62	White	Male	Others	III	T1	N3	Yes	Yes	Yes	SRCC	Dead	60	Dead
81	Others	Male	Married	II	T1	N1	Yes	None/Unknown	No/Unknown	Adenocarcinoma	Dead	42	Dead
48	White	Female	Others	III	T2	N3	Yes	None/Unknown	Yes	Adenocarcinoma	Alive	69	Alive
75	White	Female	Married	II	T2	N2	Yes	Yes	Yes	Adenocarcinoma	Alive	69	Alive
55	White	Male	Married	I	T2	N1	Yes	None/Unknown	No/Unknown	Special Type	Alive	40	Alive
76	White	Female	Married	II	T1	N1	Yes	None/Unknown	No/Unknown	Adenocarcinoma	Alive	68	Alive
58	White	Male	Others	III	T1	N2	Yes	Yes	Yes	Adenocarcinoma	Dead	6	Dead
66	White	Female	Married	II	T1	N1	Yes	None/Unknown	Yes	Adenocarcinoma	Alive	67	Alive
52	Others	Female	Others	III	T2	N1	Yes	Yes	Yes	Special Type	Alive	10	Dead
69	White	Male	Married	II	T2	N1	Yes	None/Unknown	No/Unknown	Adenocarcinoma	Alive	38	Dead
65	White	Male	Married	III	T2	N1	Yes	Yes	Yes	Adenocarcinoma	Alive	68	Alive
50	Others	Female	Married	III	T2	N1	Yes	Yes	Yes	SRCC	Dead	20	Dead
81	Black	Female	Others	III	T2	N3	Yes	None/Unknown	No/Unknown	Adenocarcinoma	Dead	17	Dead
65	Black	Female	Others	I	T1	N1	Yes	None/Unknown	Yes	Adenocarcinoma	Alive	61	Alive
56	White	Male	Married	II	T2	N2	Yes	Yes	Yes	Adenocarcinoma	Alive	60	Alive
70	White	Male	Others	III	T2	N1	Yes	None/Unknown	Yes	Special Type	Alive	36	Dead
82	White	Male	Married	II	T2	N3	No	Yes	Yes	Adenocarcinoma	Alive	54	Alive
61	Others	Male	Married	III	T2	N3	No	Yes	Yes	Adenocarcinoma	Alive	51	Alive
57	Others	Male	Married	III	T2	N1	Yes	None/Unknown	Yes	Adenocarcinoma	Dead	51	Dead
56	White	Male	Married	III	T2	N1	Yes	Yes	Yes	SRCC	Alive	52	Alive
68	White	Male	Single	III	T2	N1	Yes	Yes	Yes	Adenocarcinoma	Alive	48	Alive
77	White	Male	Others	II	T1	N1	Yes	None/Unknown	No/Unknown	Adenocarcinoma	Dead	44	Dead
91	White	Female	Others	III	T2	N1	No	None/Unknown	No/Unknown	Adenocarcinoma	Dead	21	Dead
62	White	Female	Married	II	T2	N3	Yes	None/Unknown	No/Unknown	Adenocarcinoma	Alive	119	Alive
74	White	Male	Married	III	T1	N1	Yes	None/Unknown	No/Unknown	Adenocarcinoma	Alive	93	Alive
85	White	Male	Married	II	T2	N1	No	Yes	Yes	Adenocarcinoma	Alive	15	Dead
74	White	Male	Married	III	T2	N1	Yes	Yes	Yes	Adenocarcinoma	Alive	77	Alive
83	White	Female	Married	II	T1	N1	Yes	None/Unknown	No/Unknown	Adenocarcinoma	Alive	77	Alive
52	White	Female	Married	III	T2	N1	Yes	Yes	Yes	SRCC	Alive	50	Alive
79	White	Male	Others	II	T1	N1	Yes	None/Unknown	No/Unknown	Adenocarcinoma	Alive	58	Alive
75	White	Male	Married	II	T2	N1	Yes	Yes	Yes	Adenocarcinoma	Alive	67	Alive
64	White	Female	Married	III	T2	N2	Yes	Yes	Yes	SRCC	Alive	70	Alive
82	Black	Female	Others	III	T1	N1	No	None/Unknown	No/Unknown	Special Type	Alive	9	Dead
79	White	Male	Married	II	T2	N1	No	Yes	Yes	Adenocarcinoma	Alive	68	Alive
80	Black	Female	Others	II	T2	N1	Yes	None/Unknown	Yes	Adenocarcinoma	Dead	36	Dead
62	White	Male	Others	II	T1	N2	Yes	None/Unknown	No/Unknown	Adenocarcinoma	Alive	21	Dead
40	White	Male	Others	III	T2	N1	Yes	Yes	Yes	Adenocarcinoma	Alive	117	Alive
59	White	Male	Single	II	T1	N1	Yes	Yes	Yes	Adenocarcinoma	Dead	46	Dead
82	White	Male	Married	III	T2	N2	Yes	None/Unknown	Yes	Adenocarcinoma	Dead	15	Dead
84	White	Male	Married	III	T1	N1	No	Yes	No/Unknown	Special Type	Dead	3	Dead
58	White	Male	Married	III	T2	N1	No	None/Unknown	Yes	Special Type	Dead	14	Dead
55	White	Male	Others	I	T2	N2	Yes	Yes	Yes	Adenocarcinoma	Dead	7	Dead
55	White	Female	Others	II	T2	N1	No	None/Unknown	No/Unknown	Adenocarcinoma	Alive	18	Dead
58	White	Male	Others	III	T1	N1	No	Yes	Yes	SRCC	Dead	10	Dead
77	White	Male	Married	II	T2	N1	Yes	Yes	Yes	Adenocarcinoma	Dead	72	Dead
63	White	Male	Others	II	T2	N1	Yes	Yes	Yes	Special Type	Alive	20	Dead
24	White	Female	Single	III	T1	N1	Yes	Yes	Yes	Adenocarcinoma	Alive	109	Alive
66	White	Male	Married	III	T2	N1	Yes	None/Unknown	Yes	Adenocarcinoma	Alive	119	Alive
74	White	Male	Married	II	T1	N1	Yes	None/Unknown	Yes	Adenocarcinoma	Alive	77	Dead
67	White	Male	Married	III	T2	N1	Yes	Yes	Yes	Adenocarcinoma	Dead	6	Dead
65	White	Male	Others	III	T1	N1	Yes	Yes	Yes	Adenocarcinoma	Dead	16	Dead
68	Black	Female	Others	II	T1	N1	Yes	Yes	Yes	Adenocarcinoma	Alive	107	Alive
74	White	Male	Married	II	T1	N1	Yes	Yes	Yes	Adenocarcinoma	Alive	103	Alive
87	White	Female	Others	III	T1	N1	No	None/Unknown	No/Unknown	Adenocarcinoma	Dead	2	Dead
80	White	Female	Married	II	T2	N1	Yes	None/Unknown	No/Unknown	Adenocarcinoma	Dead	41	Dead
85	White	Female	Others	II	T2	N2	Yes	None/Unknown	No/Unknown	SRCC	Alive	83	Dead
64	White	Male	Single	III	T1	N1	Yes	Yes	Yes	Adenocarcinoma	Dead	22	Dead
64	White	Male	Married	III	T2	N1	Yes	Yes	Yes	Adenocarcinoma	Dead	9	Dead
64	Black	Male	Married	III	T2	N2	Yes	Yes	Yes	SRCC	Alive	90	Alive
71	White	Male	Married	III	T2	N1	Yes	Yes	Yes	Adenocarcinoma	Dead	22	Dead
83	White	Male	Married	III	T2	N1	No	None/Unknown	Yes	Adenocarcinoma	Alive	56	Dead
55	White	Male	Single	II	T1	N1	Yes	Yes	Yes	Adenocarcinoma	Alive	9	Dead
53	White	Male	Others	III	T1	N1	Yes	None/Unknown	Yes	Adenocarcinoma	Dead	12	Dead
72	White	Female	Others	III	T2	N1	No	Yes	Yes	Adenocarcinoma	Dead	4	Dead
78	Others	Female	Married	III	T2	N1	Yes	None/Unknown	Yes	SRCC	Alive	89	Alive
46	White	Male	Single	II	T2	N1	Yes	None/Unknown	Yes	Adenocarcinoma	Dead	23	Dead
73	Black	Male	Married	II	T2	N1	Yes	Yes	Yes	Adenocarcinoma	Dead	20	Dead
69	White	Male	Married	I	T2	N1	Yes	None/Unknown	No/Unknown	Special Type	Alive	88	Alive
60	White	Male	Married	II	T1	N1	No	Yes	Yes	Adenocarcinoma	Alive	58	Dead
67	Black	Male	Married	II	T1	N2	Yes	None/Unknown	Yes	Adenocarcinoma	Dead	43	Dead
81	White	Male	Married	II	T2	N1	No	Yes	Yes	Adenocarcinoma	Dead	3	Dead
77	White	Male	Married	III	T1	N1	Yes	Yes	Yes	Special Type	Alive	84	Alive
84	Black	Female	Others	III	T2	N3	Yes	Yes	Yes	Adenocarcinoma	Dead	13	Dead
76	White	Female	Others	III	T2	N1	No	None/Unknown	Yes	Adenocarcinoma	Alive	88	Alive
72	Black	Male	Others	III	T1	N2	Yes	Yes	Yes	Adenocarcinoma	Dead	9	Dead
65	White	Male	Married	II	T1	N1	No	Yes	Yes	Adenocarcinoma	Alive	82	Alive
54	White	Female	Married	III	T1	N1	No	Yes	Yes	Adenocarcinoma	Dead	12	Dead
67	White	Male	Married	II	T2	N1	Yes	Yes	Yes	Adenocarcinoma	Dead	39	Dead
66	White	Male	Married	III	T1	N1	Yes	Yes	Yes	Adenocarcinoma	Dead	58	Dead
54	White	Male	Married	III	T2	N1	No	None/Unknown	No/Unknown	SRCC	Dead	31	Dead
69	White	Male	Others	III	T2	N1	No	Yes	No/Unknown	Adenocarcinoma	Dead	3	Dead
76	Others	Male	Married	I	T1	N1	Yes	None/Unknown	Yes	Adenocarcinoma	Alive	71	Alive
91	White	Male	Others	III	T2	N1	No	None/Unknown	No/Unknown	Adenocarcinoma	Dead	11	Dead
75	White	Female	Married	III	T1	N1	Yes	None/Unknown	Yes	SRCC	Alive	64	Alive
74	White	Female	Married	III	T2	N1	Yes	Yes	Yes	Adenocarcinoma	Dead	43	Dead
73	White	Male	Others	III	T2	N1	Yes	Yes	Yes	Adenocarcinoma	Dead	18	Dead
64	Others	Male	Married	I	T2	N1	Yes	None/Unknown	No/Unknown	Special Type	Alive	65	Alive
63	White	Male	Others	II	T1	N2	Yes	Yes	Yes	Adenocarcinoma	Alive	23	Alive
75	White	Male	Others	I	T1	N1	No	None/Unknown	No/Unknown	Adenocarcinoma	Alive	70	Alive
51	White	Male	Single	I	T2	N1	Yes	Yes	Yes	Adenocarcinoma	Alive	66	Alive
78	Others	Male	Married	III	T2	N1	Yes	Yes	Yes	SRCC	Dead	25	Dead
82	Black	Female	Married	III	T2	N1	Yes	Yes	Yes	Adenocarcinoma	Dead	19	Dead
33	White	Male	Married	III	T2	N1	Yes	None/Unknown	Yes	Adenocarcinoma	Dead	23	Dead
60	White	Male	Married	II	T2	N2	No	Yes	Yes	Adenocarcinoma	Alive	6	Dead
70	White	Male	Married	IV	T2	N1	No	Yes	Yes	Special Type	Dead	40	Dead
81	White	Female	Others	III	T2	N1	No	Yes	Yes	Adenocarcinoma	Dead	14	Dead
77	White	Male	Married	I	T1	N1	Yes	Yes	Yes	Adenocarcinoma	Alive	61	Alive
63	White	Male	Others	III	T2	N2	Yes	Yes	Yes	Adenocarcinoma	Dead	44	Dead
90	Black	Female	Others	II	T1	N1	Yes	None/Unknown	No/Unknown	Adenocarcinoma	Alive	48	Alive
84	White	Female	Others	III	T2	N2	No	None/Unknown	No/Unknown	SRCC	Dead	9	Dead
83	White	Male	Others	II	T2	N1	No	None/Unknown	No/Unknown	Adenocarcinoma	Dead	22	Dead
66	White	Female	Married	III	T2	N2	Yes	Yes	Yes	Adenocarcinoma	Alive	51	Alive
50	White	Male	Single	II	T2	N1	No	None/Unknown	Yes	Adenocarcinoma	Dead	16	Dead
51	White	Male	Married	III	T1	N1	Yes	None/Unknown	Yes	Adenocarcinoma	Alive	48	Alive
65	Black	Female	Others	II	T1	N1	No	Yes	Yes	Adenocarcinoma	Alive	48	Dead
70	White	Male	Married	II	T2	N1	Yes	Yes	Yes	Adenocarcinoma	Alive	50	Alive
35	White	Male	Married	III	T2	N1	Yes	Yes	Yes	Adenocarcinoma	Alive	5	Alive
56	Black	Male	Married	III	T2	N1	Yes	None/Unknown	Yes	Adenocarcinoma	Alive	55	Alive
75	White	Male	Married	III	T2	N1	Yes	Yes	Yes	Adenocarcinoma	Dead	35	Dead
71	White	Male	Married	II	T2	N1	Yes	Yes	Yes	Adenocarcinoma	Alive	56	Alive
81	Others	Female	Others	III	T1	N1	No	None/Unknown	No/Unknown	Special Type	Alive	7	Dead
76	Others	Female	Married	II	T2	N1	Yes	Yes	Yes	Adenocarcinoma	Dead	99	Dead
86	White	Male	Married	III	T1	N3	Yes	None/Unknown	No/Unknown	Adenocarcinoma	Dead	1	Dead
85	Others	Male	Married	III	T2	N3	Yes	None/Unknown	No/Unknown	Adenocarcinoma	Dead	5	Dead
85	Others	Female	Others	II	T1	N1	Yes	None/Unknown	No/Unknown	Adenocarcinoma	Alive	103	Alive
83	Others	Female	Others	III	T2	N1	No	Yes	No/Unknown	Adenocarcinoma	Dead	12	Dead
54	Others	Female	Married	III	T2	N2	Yes	Yes	Yes	Adenocarcinoma	Alive	119	Alive
35	Others	Female	Married	III	T2	N3	Yes	Yes	Yes	Special Type	Alive	119	Alive
57	Others	Male	Married	II	T1	N1	No	Yes	Yes	Adenocarcinoma	Dead	19	Dead
87	Others	Female	Others	III	T2	N2	Yes	None/Unknown	No/Unknown	Adenocarcinoma	Alive	88	Dead
60	Others	Female	Married	III	T2	N3	Yes	Yes	Yes	SRCC	Alive	110	Alive
80	Others	Male	Married	II	T1	N1	Yes	None/Unknown	No/Unknown	Adenocarcinoma	Alive	23	Dead
79	Others	Female	Others	II	T1	N1	Yes	Yes	Yes	Adenocarcinoma	Alive	43	Dead
84	White	Male	Married	II	T1	N2	Yes	None/Unknown	No/Unknown	Adenocarcinoma	Alive	4	Dead
80	Others	Female	Married	III	T1	N1	Yes	None/Unknown	No/Unknown	Adenocarcinoma	Dead	4	Dead
80	Others	Male	Married	II	T1	N1	Yes	None/Unknown	No/Unknown	Adenocarcinoma	Alive	87	Dead
47	Others	Female	Married	III	T1	N1	Yes	Yes	Yes	Special Type	Alive	100	Alive
73	Others	Male	Married	II	T2	N3	Yes	Yes	Yes	Adenocarcinoma	Alive	104	Alive
84	Others	Male	Married	III	T2	N3	Yes	Yes	Yes	Adenocarcinoma	Dead	27	Dead
80	Others	Male	Married	II	T1	N1	Yes	None/Unknown	No/Unknown	Adenocarcinoma	Dead	38	Dead
71	Others	Male	Married	III	T1	N2	Yes	Yes	Yes	Adenocarcinoma	Alive	98	Alive
74	Others	Male	Married	III	T1	N1	Yes	None/Unknown	Yes	Adenocarcinoma	Alive	32	Dead
73	Others	Male	Married	II	T1	N1	Yes	Yes	Yes	Adenocarcinoma	Alive	76	Alive
78	Others	Male	Married	III	T2	N1	Yes	None/Unknown	Yes	Adenocarcinoma	Alive	82	Alive
57	Others	Male	Married	II	T1	N1	Yes	Yes	Yes	Adenocarcinoma	Dead	27	Dead
76	Others	Male	Married	III	T1	N2	No	Yes	Yes	Adenocarcinoma	Dead	18	Dead
45	Others	Male	Married	II	T2	N1	Yes	Yes	Yes	Adenocarcinoma	Alive	94	Alive
72	Others	Female	Others	III	T1	N3	Yes	Yes	Yes	SRCC	Alive	89	Alive
65	Others	Female	Married	III	T2	N1	No	None/Unknown	Yes	Adenocarcinoma	Dead	6	Dead
59	Others	Female	Others	III	T1	N2	Yes	None/Unknown	Yes	Special Type	Alive	73	Alive
51	Others	Male	Married	III	T2	N1	Yes	None/Unknown	Yes	SRCC	Alive	72	Alive
84	Others	Male	Married	IV	T2	N3	Yes	Yes	Yes	Adenocarcinoma	Alive	80	Alive
70	Others	Female	Others	III	T1	N2	Yes	None/Unknown	Yes	Special Type	Alive	28	Dead
81	Others	Male	Married	III	T2	N1	Yes	None/Unknown	No/Unknown	Special Type	Dead	48	Dead
50	Others	Male	Married	II	T1	N1	Yes	Yes	Yes	Adenocarcinoma	Alive	67	Alive
75	Others	Male	Others	III	T1	N2	Yes	None/Unknown	Yes	Adenocarcinoma	Alive	63	Alive
64	Others	Male	Married	III	T1	N2	Yes	Yes	Yes	Special Type	Alive	60	Alive
66	Others	Male	Single	II	T2	N1	Yes	None/Unknown	No/Unknown	Adenocarcinoma	Alive	55	Alive
79	Others	Female	Single	III	T2	N1	No	None/Unknown	No/Unknown	Adenocarcinoma	Dead	5	Dead
75	Others	Male	Others	III	T2	N1	Yes	None/Unknown	Yes	Adenocarcinoma	Alive	31	Dead
62	Others	Male	Married	III	T1	N2	Yes	None/Unknown	Yes	Adenocarcinoma	Alive	64	Alive
73	Others	Female	Others	III	T1	N1	Yes	Yes	Yes	Adenocarcinoma	Alive	22	Dead
78	Others	Male	Married	III	T2	N1	Yes	None/Unknown	No/Unknown	Adenocarcinoma	Dead	14	Dead
88	Others	Female	Others	I	T2	N1	Yes	Yes	Yes	Adenocarcinoma	Alive	50	Alive
81	White	Female	Married	III	T2	N3	No	None/Unknown	No/Unknown	Adenocarcinoma	Dead	3	Dead
85	White	Female	Others	II	T1	N1	No	None/Unknown	No/Unknown	Adenocarcinoma	Alive	1	Dead
45	White	Male	Single	II	T2	N1	Yes	Yes	No/Unknown	Special Type	Dead	70	Dead
83	White	Male	Married	II	T1	N1	No	None/Unknown	No/Unknown	Adenocarcinoma	Dead	9	Dead
77	White	Male	Married	III	T1	N1	Yes	Yes	Yes	Adenocarcinoma	Dead	5	Dead
75	White	Male	Married	III	T1	N1	Yes	None/Unknown	No/Unknown	Adenocarcinoma	Alive	63	Alive
61	White	Male	Married	III	T2	N2	Yes	Yes	Yes	Adenocarcinoma	Dead	16	Dead
78	White	Male	Married	III	T1	N2	No	Yes	Yes	Adenocarcinoma	Dead	4	Dead
81	White	Male	Others	III	T2	N1	No	Yes	Yes	Adenocarcinoma	Dead	20	Dead
78	White	Male	Married	II	T2	N2	Yes	None/Unknown	No/Unknown	Adenocarcinoma	Dead	58	Dead
57	White	Male	Married	III	T2	N1	Yes	None/Unknown	Yes	Adenocarcinoma	Alive	118	Alive
41	White	Male	Single	II	T1	N1	No	Yes	Yes	Adenocarcinoma	Alive	8	Dead
80	White	Male	Married	II	T1	N1	No	None/Unknown	Yes	Adenocarcinoma	Dead	22	Dead
54	White	Male	Others	III	T1	N1	No	Yes	Yes	Adenocarcinoma	Dead	12	Dead
66	White	Female	Married	III	T2	N2	Yes	Yes	Yes	SRCC	Dead	4	Dead
77	White	Male	Married	II	T1	N2	No	Yes	Yes	Adenocarcinoma	Dead	55	Dead
63	White	Female	Married	III	T2	N1	No	Yes	Yes	SRCC	Dead	23	Dead
63	White	Male	Others	III	T2	N1	Yes	Yes	Yes	Adenocarcinoma	Dead	35	Dead
60	White	Male	Married	III	T1	N1	No	None/Unknown	Yes	Adenocarcinoma	Dead	23	Dead
80	White	Male	Others	III	T2	N1	No	Yes	Yes	Adenocarcinoma	Dead	6	Dead
52	White	Male	Married	III	T2	N1	No	Yes	Yes	Adenocarcinoma	Dead	25	Dead
72	White	Male	Married	III	T2	N1	Yes	Yes	Yes	Adenocarcinoma	Dead	57	Dead
62	White	Male	Married	III	T2	N1	Yes	Yes	Yes	SRCC	Alive	92	Alive
55	White	Male	Married	II	T2	N1	Yes	None/Unknown	No/Unknown	Special Type	Alive	89	Alive
64	White	Female	Others	I	T1	N2	Yes	None/Unknown	Yes	Adenocarcinoma	Dead	2	Dead
55	Others	Male	Single	III	T1	N1	Yes	Yes	Yes	Adenocarcinoma	Alive	84	Alive
42	White	Male	Single	III	T2	N2	Yes	None/Unknown	No/Unknown	Special Type	Alive	81	Alive
78	White	Female	Married	III	T1	N1	Yes	None/Unknown	No/Unknown	SRCC	Alive	66	Dead
66	White	Female	Married	III	T1	N1	Yes	Yes	Yes	Adenocarcinoma	Alive	84	Alive
75	White	Male	Married	III	T2	N1	Yes	Yes	Yes	SRCC	Alive	76	Alive
50	White	Male	Married	III	T2	N1	Yes	None/Unknown	Yes	Adenocarcinoma	Alive	78	Alive
84	White	Male	Married	II	T1	N1	No	Yes	Yes	Adenocarcinoma	Alive	17	Dead
74	White	Male	Married	III	T2	N1	Yes	Yes	Yes	Adenocarcinoma	Alive	77	Alive
27	Others	Male	Married	III	T2	N1	No	None/Unknown	Yes	Adenocarcinoma	Dead	53	Dead
68	White	Male	Married	III	T1	N3	No	Yes	Yes	Adenocarcinoma	Dead	5	Dead
78	White	Male	Married	III	T1	N1	Yes	None/Unknown	No/Unknown	Adenocarcinoma	Alive	63	Alive
76	White	Male	Married	III	T1	N1	Yes	None/Unknown	No/Unknown	Adenocarcinoma	Dead	36	Dead
72	White	Male	Married	II	T1	N1	Yes	Yes	Yes	Adenocarcinoma	Dead	27	Dead
59	White	Male	Married	III	T1	N1	No	Yes	Yes	Adenocarcinoma	Dead	21	Dead
87	White	Female	Others	III	T2	N1	No	None/Unknown	No/Unknown	Adenocarcinoma	Alive	27	Dead
64	White	Male	Single	II	T2	N1	Yes	Yes	Yes	Adenocarcinoma	Alive	59	Alive
80	White	Female	Single	II	T2	N1	Yes	None/Unknown	No/Unknown	Special Type	Alive	53	Alive
71	White	Female	Married	III	T1	N1	Yes	Yes	Yes	SRCC	Alive	53	Alive
69	White	Female	Others	III	T1	N2	Yes	None/Unknown	Yes	Adenocarcinoma	Alive	66	Alive
71	White	Male	Others	I	T2	N1	Yes	None/Unknown	Yes	Adenocarcinoma	Alive	55	Alive
82	White	Male	Married	II	T1	N1	Yes	None/Unknown	No/Unknown	Adenocarcinoma	Dead	63	Dead
77	White	Male	Others	III	T2	N2	No	Yes	Yes	Adenocarcinoma	Dead	25	Dead
81	White	Male	Married	III	T1	N1	No	None/Unknown	Yes	Adenocarcinoma	Dead	3	Dead
68	White	Male	Single	II	T1	N1	Yes	Yes	Yes	Adenocarcinoma	Dead	32	Dead
93	White	Male	Others	III	T1	N1	No	Yes	No/Unknown	Adenocarcinoma	Dead	6	Dead
59	White	Male	Single	II	T2	N3	Yes	Yes	Yes	Adenocarcinoma	Dead	14	Dead
56	Others	Female	Others	III	T2	N3	Yes	None/Unknown	Yes	Adenocarcinoma	Dead	14	Dead
55	White	Male	Married	III	T1	N1	Yes	None/Unknown	Yes	Adenocarcinoma	Alive	114	Alive
78	White	Male	Married	II	T2	N2	Yes	None/Unknown	No/Unknown	Adenocarcinoma	Alive	16	Dead
74	White	Male	Married	I	T2	N1	Yes	None/Unknown	Yes	Adenocarcinoma	Alive	102	Alive
67	White	Male	Married	II	T2	N1	No	None/Unknown	No/Unknown	Adenocarcinoma	Dead	11	Dead
45	White	Male	Married	III	T2	N3	Yes	None/Unknown	Yes	Adenocarcinoma	Dead	52	Dead
61	White	Female	Married	III	T1	N2	Yes	None/Unknown	No/Unknown	Special Type	Alive	93	Alive
74	White	Male	Married	III	T2	N1	No	Yes	Yes	Adenocarcinoma	Dead	49	Dead
75	White	Male	Married	III	T2	N1	No	None/Unknown	No/Unknown	Adenocarcinoma	Dead	4	Dead
48	White	Female	Married	III	T2	N1	No	Yes	Yes	Special Type	Alive	14	Alive
67	White	Male	Married	III	T1	N1	No	None/Unknown	No/Unknown	Adenocarcinoma	Dead	2	Dead
49	White	Female	Married	III	T2	N1	Yes	Yes	Yes	SRCC	Alive	53	Dead
62	White	Male	Others	II	T2	N1	No	Yes	Yes	Adenocarcinoma	Dead	11	Dead
70	White	Male	Married	III	T1	N2	Yes	Yes	Yes	Special Type	Alive	71	Alive
48	Others	Female	Single	II	T1	N1	Yes	Yes	No/Unknown	Adenocarcinoma	Alive	63	Alive
77	White	Male	Married	III	T1	N3	Yes	Yes	Yes	Adenocarcinoma	Dead	25	Dead
86	White	Male	Single	I	T1	N1	No	None/Unknown	Yes	Adenocarcinoma	Dead	5	Dead
54	White	Male	Married	III	T2	N1	Yes	Yes	Yes	Special Type	Alive	52	Alive
55	White	Female	Married	II	T2	N1	Yes	Yes	Yes	Adenocarcinoma	Alive	29	Dead
68	White	Female	Married	II	T1	N1	No	None/Unknown	Yes	Adenocarcinoma	Dead	11	Dead
71	White	Female	Others	III	T1	N1	Yes	None/Unknown	No/Unknown	SRCC	Alive	97	Alive
67	White	Male	Others	III	T2	N1	No	Yes	Yes	Adenocarcinoma	Alive	2	Dead
71	White	Male	Married	II	T1	N2	Yes	None/Unknown	No/Unknown	Adenocarcinoma	Dead	39	Dead
52	White	Male	Single	II	T2	N1	No	Yes	Yes	Adenocarcinoma	Alive	105	Alive
73	White	Male	Married	III	T2	N1	Yes	Yes	Yes	Adenocarcinoma	Alive	112	Alive
77	White	Female	Married	III	T2	N1	No	None/Unknown	Yes	Adenocarcinoma	Dead	48	Dead
80	White	Male	Married	II	T2	N1	Yes	Yes	Yes	Adenocarcinoma	Alive	113	Alive
93	Others	Female	Others	III	T2	N1	No	None/Unknown	No/Unknown	SRCC	Dead	39	Dead
78	Others	Male	Married	II	T2	N1	Yes	Yes	Yes	Adenocarcinoma	Alive	76	Alive
71	Others	Male	Married	III	T1	N2	Yes	None/Unknown	No/Unknown	SRCC	Dead	9	Dead
70	White	Male	Married	III	T1	N1	Yes	Yes	Yes	Adenocarcinoma	Dead	23	Dead
82	White	Male	Married	III	T2	N3	Yes	None/Unknown	No/Unknown	Adenocarcinoma	Dead	23	Dead
72	White	Male	Married	III	T2	N1	Yes	Yes	Yes	Adenocarcinoma	Alive	86	Dead
74	Black	Male	Married	I	T2	N1	Yes	None/Unknown	No/Unknown	Special Type	Alive	101	Dead
73	White	Female	Others	II	T1	N1	Yes	None/Unknown	No/Unknown	Adenocarcinoma	Dead	20	Dead
64	White	Female	Married	III	T1	N1	Yes	Yes	Yes	Adenocarcinoma	Alive	116	Alive
71	White	Male	Married	III	T1	N1	No	Yes	Yes	Special Type	Dead	20	Dead
67	White	Male	Married	III	T2	N1	No	Yes	Yes	Adenocarcinoma	Dead	14	Dead
51	Others	Female	Married	III	T1	N2	Yes	Yes	Yes	Adenocarcinoma	Dead	73	Dead
50	Others	Female	Married	III	T1	N1	Yes	None/Unknown	Yes	SRCC	Alive	116	Alive
64	White	Male	Single	III	T2	N2	Yes	Yes	Yes	Adenocarcinoma	Alive	114	Alive
73	White	Male	Married	II	T1	N1	Yes	None/Unknown	Yes	Adenocarcinoma	Alive	114	Alive
80	White	Male	Married	II	T1	N2	Yes	Yes	Yes	Adenocarcinoma	Alive	38	Dead
73	White	Male	Married	III	T2	N1	Yes	Yes	Yes	Adenocarcinoma	Alive	114	Alive
90	Others	Male	Married	III	T2	N3	Yes	None/Unknown	No/Unknown	Adenocarcinoma	Alive	71	Dead
54	Others	Male	Married	III	T1	N3	Yes	Yes	Yes	Adenocarcinoma	Alive	116	Alive
58	White	Male	Married	III	T2	N2	Yes	Yes	Yes	Special Type	Dead	12	Dead
79	White	Female	Married	III	T2	N2	Yes	None/Unknown	Yes	Special Type	Alive	3	Alive
73	White	Female	Married	III	T2	N1	Yes	Yes	Yes	Adenocarcinoma	Alive	106	Alive
63	White	Female	Others	III	T2	N1	Yes	None/Unknown	No/Unknown	Special Type	Dead	8	Dead
77	White	Male	Married	II	T1	N1	Yes	None/Unknown	No/Unknown	Adenocarcinoma	Alive	104	Alive
61	White	Female	Others	IV	T1	N1	Yes	Yes	Yes	Adenocarcinoma	Alive	104	Alive
60	White	Male	Married	III	T2	N1	Yes	Yes	Yes	Adenocarcinoma	Alive	103	Alive
58	White	Male	Married	II	T2	N1	Yes	Yes	Yes	Adenocarcinoma	Dead	52	Dead
85	White	Female	Others	III	T2	N1	No	None/Unknown	No/Unknown	Adenocarcinoma	Alive	12	Dead
58	Others	Male	Married	III	T1	N1	Yes	Yes	Yes	Adenocarcinoma	Dead	23	Dead
83	Black	Female	Single	III	T1	N1	Yes	None/Unknown	No/Unknown	Adenocarcinoma	Dead	7	Dead
82	White	Male	Others	III	T2	N3	Yes	None/Unknown	No/Unknown	Adenocarcinoma	Dead	24	Dead
73	White	Female	Married	III	T2	N2	Yes	Yes	Yes	Adenocarcinoma	Dead	15	Dead
87	White	Female	Others	II	T2	N1	No	Yes	Yes	Adenocarcinoma	Dead	3	Dead
84	White	Male	Married	III	T2	N1	No	Yes	Yes	Adenocarcinoma	Dead	24	Dead
66	White	Female	Married	II	T2	N1	Yes	Yes	Yes	Adenocarcinoma	Dead	63	Dead
51	White	Male	Married	II	T1	N1	Yes	Yes	Yes	Adenocarcinoma	Alive	91	Alive
61	White	Male	Married	III	T2	N1	Yes	None/Unknown	Yes	SRCC	Alive	90	Alive
84	White	Female	Others	III	T2	N2	Yes	None/Unknown	No/Unknown	Adenocarcinoma	Dead	19	Dead
68	Others	Male	Married	III	T2	N1	Yes	Yes	Yes	Adenocarcinoma	Alive	65	Dead
82	White	Female	Single	III	T2	N1	Yes	None/Unknown	No/Unknown	Special Type	Alive	64	Dead
66	Others	Male	Married	III	T2	N1	Yes	None/Unknown	Yes	Adenocarcinoma	Alive	87	Alive
66	Others	Male	Married	III	T2	N2	Yes	Yes	Yes	Adenocarcinoma	Alive	88	Alive
48	White	Male	Married	III	T1	N2	Yes	Yes	Yes	SRCC	Alive	87	Alive
67	White	Female	Married	III	T1	N1	Yes	Yes	Yes	Adenocarcinoma	Alive	55	Alive
74	White	Male	Married	IV	T1	N2	Yes	Yes	Yes	Adenocarcinoma	Alive	80	Alive
78	White	Male	Others	I	T2	N1	No	Yes	No/Unknown	Adenocarcinoma	Dead	15	Dead
54	White	Female	Married	III	T1	N1	Yes	Yes	Yes	SRCC	Alive	77	Alive
67	Others	Female	Married	III	T1	N1	Yes	Yes	Yes	Special Type	Alive	75	Alive
71	White	Male	Married	III	T1	N1	Yes	None/Unknown	No/Unknown	Adenocarcinoma	Dead	12	Dead
81	White	Female	Others	III	T2	N2	No	Yes	Yes	Adenocarcinoma	Alive	74	Alive
70	White	Male	Married	III	T2	N3	Yes	Yes	Yes	SRCC	Dead	10	Dead
74	White	Male	Married	II	T2	N1	No	Yes	Yes	Adenocarcinoma	Dead	24	Dead
59	White	Male	Married	IV	T2	N2	Yes	Yes	Yes	Adenocarcinoma	Alive	72	Alive
60	Black	Male	Married	I	T2	N1	Yes	Yes	Yes	Adenocarcinoma	Alive	77	Alive
80	White	Female	Married	II	T1	N1	Yes	None/Unknown	Yes	Adenocarcinoma	Alive	71	Alive
82	White	Male	Married	III	T2	N1	No	None/Unknown	No/Unknown	Special Type	Dead	1	Dead
77	Others	Male	Others	I	T1	N1	No	None/Unknown	No/Unknown	Adenocarcinoma	Alive	74	Alive
68	White	Female	Married	II	T2	N1	Yes	None/Unknown	Yes	Adenocarcinoma	Alive	68	Alive
33	White	Male	Married	III	T2	N1	No	None/Unknown	Yes	SRCC	Dead	12	Dead
84	Black	Female	Married	II	T1	N1	Yes	None/Unknown	No/Unknown	Adenocarcinoma	Dead	31	Dead
74	White	Male	Married	II	T2	N1	Yes	Yes	Yes	Adenocarcinoma	Dead	10	Dead
64	White	Male	Married	III	T2	N1	Yes	Yes	Yes	Adenocarcinoma	Dead	14	Dead
63	White	Male	Married	I	T1	N1	Yes	None/Unknown	Yes	Adenocarcinoma	Alive	63	Alive
64	White	Male	Married	II	T2	N1	No	Yes	Yes	Adenocarcinoma	Dead	4	Dead
49	White	Male	Married	II	T2	N2	Yes	Yes	Yes	Adenocarcinoma	Alive	61	Alive
85	White	Female	Others	III	T2	N1	Yes	None/Unknown	No/Unknown	Adenocarcinoma	Dead	10	Dead
50	White	Male	Married	III	T1	N2	Yes	Yes	Yes	Adenocarcinoma	Alive	54	Alive
78	Others	Female	Married	II	T2	N1	Yes	Yes	Yes	Adenocarcinoma	Alive	52	Dead
62	Others	Female	Married	II	T1	N2	Yes	Yes	Yes	Adenocarcinoma	Alive	53	Alive
78	Black	Female	Others	III	T2	N2	Yes	None/Unknown	No/Unknown	Adenocarcinoma	Alive	52	Alive
52	Others	Male	Others	III	T2	N1	Yes	None/Unknown	Yes	Adenocarcinoma	Alive	50	Dead
66	Others	Male	Married	III	T1	N1	Yes	Yes	Yes	Adenocarcinoma	Alive	49	Alive
78	White	Male	Married	III	T2	N1	No	None/Unknown	Yes	SRCC	Dead	4	Dead
61	Others	Female	Married	III	T2	N1	Yes	Yes	Yes	Adenocarcinoma	Alive	48	Alive
84	White	Male	Married	III	T2	N2	Yes	None/Unknown	Yes	Adenocarcinoma	Alive	4	Dead
87	White	Male	Married	II	T2	N1	Yes	None/Unknown	No/Unknown	Adenocarcinoma	Alive	50	Dead
80	White	Male	Married	III	T1	N1	Yes	None/Unknown	No/Unknown	SRCC	Dead	15	Dead
64	White	Male	Married	III	T2	N1	Yes	Yes	Yes	Adenocarcinoma	Alive	60	Alive
69	White	Male	Married	II	T2	N1	No	Yes	Yes	Adenocarcinoma	Dead	13	Dead
60	White	Male	Others	III	T1	N1	No	Yes	No/Unknown	Adenocarcinoma	Dead	46	Dead
84	Others	Female	Married	III	T1	N3	Yes	None/Unknown	No/Unknown	Adenocarcinoma	Dead	2	Dead
75	White	Female	Married	III	T2	N1	Yes	None/Unknown	No/Unknown	SRCC	Alive	50	Alive
85	White	Male	Married	IV	T1	N1	No	Yes	No/Unknown	Special Type	Dead	6	Dead
62	White	Male	Married	III	T2	N2	Yes	None/Unknown	No/Unknown	SRCC	Alive	16	Dead
61	White	Male	Married	III	T2	N1	Yes	Yes	Yes	Adenocarcinoma	Alive	68	Dead
75	White	Male	Others	III	T1	N2	Yes	None/Unknown	No/Unknown	Adenocarcinoma	Dead	2	Dead
71	White	Female	Others	III	T2	N2	Yes	None/Unknown	Yes	Adenocarcinoma	Alive	97	Alive
30	White	Female	Others	II	T2	N1	Yes	Yes	Yes	Adenocarcinoma	Dead	32	Dead
23	White	Female	Married	III	T2	N2	Yes	Yes	Yes	SRCC	Dead	15	Dead
82	White	Male	Married	III	T2	N1	No	Yes	No/Unknown	Adenocarcinoma	Dead	6	Dead
76	White	Male	Others	III	T1	N1	No	Yes	Yes	Adenocarcinoma	Dead	7	Dead
68	White	Male	Married	III	T2	N1	Yes	Yes	Yes	Adenocarcinoma	Alive	83	Alive
57	White	Male	Married	III	T1	N1	No	None/Unknown	Yes	Special Type	Dead	7	Dead
59	White	Male	Married	III	T1	N1	Yes	Yes	Yes	SRCC	Alive	81	Alive
81	White	Female	Married	III	T2	N1	Yes	None/Unknown	No/Unknown	Adenocarcinoma	Dead	13	Dead
75	White	Male	Married	III	T1	N1	No	None/Unknown	No/Unknown	Adenocarcinoma	Dead	8	Dead
80	White	Male	Others	III	T1	N2	Yes	None/Unknown	No/Unknown	Special Type	Alive	5	Dead
77	White	Male	Others	III	T1	N1	No	None/Unknown	No/Unknown	Adenocarcinoma	Dead	3	Dead
63	White	Male	Others	III	T1	N2	Yes	Yes	Yes	SRCC	Dead	37	Dead
61	White	Male	Married	II	T2	N1	No	Yes	No/Unknown	Adenocarcinoma	Dead	2	Dead
70	Others	Male	Others	III	T1	N1	Yes	None/Unknown	Yes	Special Type	Alive	52	Alive
54	White	Male	Single	III	T1	N1	No	None/Unknown	Yes	SRCC	Dead	11	Dead
51	White	Male	Married	II	T1	N1	Yes	Yes	Yes	Adenocarcinoma	Alive	50	Alive
80	White	Male	Married	II	T2	N1	No	Yes	Yes	Special Type	Alive	56	Alive
59	White	Male	Married	III	T2	N1	Yes	Yes	Yes	Special Type	Alive	117	Alive
58	White	Male	Married	I	T1	N1	Yes	None/Unknown	No/Unknown	Special Type	Alive	22	Dead
61	Black	Male	Married	III	T2	N1	Yes	None/Unknown	Yes	Adenocarcinoma	Alive	113	Alive
73	White	Male	Married	III	T1	N2	Yes	None/Unknown	Yes	Adenocarcinoma	Dead	16	Dead
66	Others	Male	Married	II	T1	N1	Yes	Yes	Yes	Adenocarcinoma	Alive	112	Alive
78	Black	Female	Married	III	T2	N3	Yes	Yes	Yes	Adenocarcinoma	Dead	20	Dead
66	White	Female	Others	III	T2	N1	Yes	None/Unknown	No/Unknown	Adenocarcinoma	Dead	9	Dead
88	White	Female	Others	III	T2	N3	No	None/Unknown	Yes	SRCC	Dead	8	Dead
38	White	Male	Married	III	T1	N1	No	None/Unknown	Yes	Adenocarcinoma	Alive	110	Alive
64	Black	Male	Married	III	T1	N1	No	None/Unknown	Yes	Adenocarcinoma	Dead	4	Dead
62	Black	Male	Married	III	T2	N3	Yes	Yes	Yes	SRCC	Dead	55	Dead
43	Others	Female	Married	II	T1	N3	Yes	Yes	Yes	Adenocarcinoma	Alive	93	Alive
65	White	Male	Married	I	T1	N1	No	Yes	Yes	Adenocarcinoma	Alive	4	Dead
64	Black	Female	Others	III	T2	N3	Yes	Yes	Yes	SRCC	Dead	30	Dead
57	Black	Male	Married	III	T1	N1	No	None/Unknown	No/Unknown	Adenocarcinoma	Alive	92	Alive
80	White	Male	Married	II	T2	N2	Yes	None/Unknown	No/Unknown	Adenocarcinoma	Alive	64	Alive
79	White	Female	Single	II	T1	N2	No	None/Unknown	Yes	Adenocarcinoma	Dead	11	Dead
42	Black	Female	Single	III	T1	N2	Yes	None/Unknown	No/Unknown	Adenocarcinoma	Dead	13	Dead
70	Black	Male	Single	II	T1	N1	No	Yes	Yes	Adenocarcinoma	Dead	36	Dead
73	Black	Female	Others	II	T2	N1	Yes	None/Unknown	No/Unknown	Adenocarcinoma	Dead	9	Dead
64	Black	Male	Married	III	T2	N2	Yes	Yes	Yes	Adenocarcinoma	Dead	34	Dead
79	Black	Male	Others	III	T2	N1	No	None/Unknown	No/Unknown	Adenocarcinoma	Dead	3	Dead
60	Black	Female	Married	I	T2	N1	Yes	None/Unknown	No/Unknown	Special Type	Alive	89	Alive
80	White	Male	Married	III	T2	N1	Yes	None/Unknown	Yes	SRCC	Alive	65	Dead
56	White	Male	Married	III	T2	N1	Yes	Yes	Yes	Adenocarcinoma	Alive	76	Alive
55	Others	Male	Others	III	T2	N1	Yes	None/Unknown	Yes	Special Type	Alive	19	Alive
64	White	Male	Married	III	T2	N1	Yes	Yes	Yes	Adenocarcinoma	Dead	6	Dead
52	Black	Male	Married	III	T2	N1	Yes	None/Unknown	Yes	SRCC	Alive	70	Alive
56	Black	Female	Married	III	T2	N1	No	None/Unknown	Yes	Adenocarcinoma	Dead	5	Dead
61	Black	Male	Married	III	T1	N2	Yes	None/Unknown	Yes	Special Type	Alive	34	Dead
58	White	Male	Married	II	T2	N1	Yes	Yes	Yes	Adenocarcinoma	Alive	64	Alive
59	White	Male	Single	II	T1	N1	No	Yes	Yes	Adenocarcinoma	Dead	17	Dead
78	Black	Female	Married	I	T1	N1	Yes	None/Unknown	No/Unknown	Adenocarcinoma	Alive	70	Alive
65	Black	Female	Single	II	T2	N2	Yes	Yes	Yes	Adenocarcinoma	Alive	64	Alive
52	Black	Male	Single	I	T2	N1	Yes	None/Unknown	No/Unknown	Special Type	Alive	60	Alive
59	White	Male	Married	III	T2	N1	Yes	Yes	Yes	Adenocarcinoma	Dead	12	Dead
73	White	Female	Married	II	T2	N1	No	None/Unknown	Yes	Adenocarcinoma	Dead	9	Dead
54	Black	Male	Single	III	T2	N2	Yes	Yes	Yes	Adenocarcinoma	Alive	64	Alive
60	Black	Male	Others	III	T2	N2	Yes	None/Unknown	Yes	Adenocarcinoma	Alive	49	Alive
54	Others	Male	Others	II	T1	N1	No	None/Unknown	Yes	Adenocarcinoma	Alive	8	Dead
76	Black	Female	Others	III	T2	N1	No	None/Unknown	Yes	Special Type	Alive	10	Dead
82	White	Male	Married	II	T2	N1	Yes	None/Unknown	No/Unknown	Adenocarcinoma	Dead	11	Dead
64	White	Male	Married	II	T3	N0	Yes	None/Unknown	Yes	Adenocarcinoma	Dead	14	Dead
87	White	Female	Others	II	T3	N0	Yes	None/Unknown	No/Unknown	Adenocarcinoma	Dead	1	Dead
81	White	Female	Married	III	T3	N0	Yes	Yes	Yes	Adenocarcinoma	Alive	94	Alive
71	White	Male	Married	III	T3	N1	Yes	Yes	Yes	Adenocarcinoma	Alive	118	Alive
52	Black	Male	Married	III	T4	N1	Yes	Yes	No/Unknown	SRCC	Dead	4	Dead
88	White	Female	Others	III	T3	N1	No	None/Unknown	No/Unknown	SRCC	Dead	1	Dead
80	White	Female	Married	III	T3	N0	Yes	None/Unknown	No/Unknown	Adenocarcinoma	Alive	107	Alive
62	White	Male	Married	III	T3	N0	Yes	Yes	Yes	Adenocarcinoma	Alive	83	Alive
70	White	Female	Married	III	T3	N0	Yes	None/Unknown	Yes	SRCC	Dead	26	Dead
86	White	Female	Others	IV	T3	N0	Yes	None/Unknown	No/Unknown	Special Type	Alive	16	Dead
72	White	Female	Others	III	T3	N2	Yes	Yes	Yes	Adenocarcinoma	Alive	56	Alive
82	Black	Female	Others	III	T3	N0	Yes	None/Unknown	No/Unknown	SRCC	Dead	12	Dead
74	Others	Female	Married	III	T3	N0	Yes	None/Unknown	No/Unknown	Special Type	Dead	15	Dead
72	White	Male	Married	II	T3	N1	Yes	Yes	Yes	Adenocarcinoma	Alive	103	Alive
79	White	Female	Others	II	T3	N2	Yes	None/Unknown	Yes	Adenocarcinoma	Alive	105	Alive
61	Others	Female	Married	III	T4	N0	No	None/Unknown	Yes	SRCC	Dead	25	Dead
69	White	Male	Others	III	T4	N1	No	None/Unknown	Yes	Adenocarcinoma	Alive	5	Dead
85	Black	Male	Others	III	T4	N3	Yes	Yes	No/Unknown	Adenocarcinoma	Dead	10	Dead
77	Others	Male	Married	III	T4	N1	Yes	Yes	Yes	Adenocarcinoma	Dead	19	Dead
55	White	Female	Married	III	T4	N2	Yes	None/Unknown	Yes	Special Type	Alive	45	Dead
93	Others	Male	Others	III	T3	N1	Yes	None/Unknown	No/Unknown	Adenocarcinoma	Dead	1	Dead
70	White	Male	Married	III	T3	N0	Yes	Yes	Yes	SRCC	Alive	119	Alive
79	White	Male	Married	II	T3	N3	Yes	None/Unknown	Yes	Adenocarcinoma	Dead	20	Dead
48	White	Male	Married	III	T4	N2	Yes	Yes	Yes	Adenocarcinoma	Dead	65	Dead
56	White	Female	Married	III	T3	N0	Yes	None/Unknown	Yes	Special Type	Alive	114	Alive
84	White	Male	Married	II	T4	N3	Yes	Yes	Yes	Adenocarcinoma	Dead	16	Dead
59	White	Male	Others	II	T3	N0	No	Yes	No/Unknown	Adenocarcinoma	Alive	21	Dead
76	White	Male	Married	II	T4	N1	No	None/Unknown	Yes	Adenocarcinoma	Dead	5	Dead
78	Black	Female	Single	III	T3	N0	Yes	None/Unknown	No/Unknown	Adenocarcinoma	Alive	1	Dead
84	White	Male	Others	III	T3	N2	Yes	None/Unknown	No/Unknown	Adenocarcinoma	Dead	15	Dead
83	White	Male	Married	III	T4	N2	Yes	None/Unknown	No/Unknown	Special Type	Dead	6	Dead
57	White	Male	Married	III	T3	N2	No	None/Unknown	Yes	Adenocarcinoma	Dead	9	Dead
68	Black	Male	Single	III	T3	N0	Yes	None/Unknown	No/Unknown	SRCC	Alive	11	Dead
49	Black	Female	Single	III	T4	N2	Yes	None/Unknown	Yes	Adenocarcinoma	Dead	10	Dead
76	Black	Male	Married	III	T3	N0	Yes	None/Unknown	No/Unknown	SRCC	Dead	48	Dead
70	White	Male	Married	II	T3	N0	No	Yes	Yes	Adenocarcinoma	Alive	72	Alive
76	Others	Male	Married	III	T4	N3	Yes	Yes	Yes	SRCC	Alive	10	Dead
64	White	Female	Others	III	T3	N2	No	Yes	Yes	SRCC	Dead	16	Dead
82	Others	Female	Others	II	T3	N1	Yes	Yes	Yes	Adenocarcinoma	Alive	66	Alive
74	Others	Male	Married	III	T3	N0	Yes	Yes	No/Unknown	Adenocarcinoma	Alive	70	Dead
75	Others	Male	Married	II	T4	N1	No	None/Unknown	No/Unknown	Special Type	Dead	1	Dead
87	White	Male	Married	III	T4	N0	Yes	None/Unknown	No/Unknown	Adenocarcinoma	Dead	1	Dead
76	White	Male	Others	III	T4	N3	Yes	None/Unknown	Yes	Adenocarcinoma	Dead	22	Dead
58	Others	Female	Married	III	T4	N3	Yes	Yes	Yes	Special Type	Alive	82	Alive
67	White	Male	Married	I	T4	N2	Yes	Yes	Yes	Adenocarcinoma	Dead	30	Dead
70	Others	Male	Married	III	T3	N1	Yes	None/Unknown	Yes	Adenocarcinoma	Alive	57	Alive
50	Others	Female	Married	III	T3	N0	No	None/Unknown	Yes	SRCC	Dead	14	Dead
72	Black	Female	Others	II	T3	N3	Yes	Yes	Yes	Adenocarcinoma	Dead	16	Dead
73	White	Male	Married	I	T3	N0	Yes	Yes	Yes	Adenocarcinoma	Dead	27	Dead
57	Others	Male	Married	III	T3	N1	Yes	Yes	Yes	Adenocarcinoma	Dead	52	Dead
66	Black	Female	Married	II	T4	N2	No	Yes	Yes	Adenocarcinoma	Alive	79	Alive
69	White	Female	Others	III	T4	N0	No	None/Unknown	No/Unknown	Special Type	Dead	6	Dead
64	White	Male	Married	III	T3	N1	No	Yes	Yes	Special Type	Dead	2	Dead
51	White	Male	Married	III	T4	N2	Yes	Yes	Yes	SRCC	Dead	16	Dead
56	White	Male	Married	II	T3	N0	Yes	Yes	Yes	Adenocarcinoma	Dead	43	Dead
64	White	Male	Married	II	T3	N0	Yes	None/Unknown	Yes	Adenocarcinoma	Dead	19	Dead
74	White	Female	Single	III	T4	N0	Yes	Yes	No/Unknown	SRCC	Alive	19	Dead
74	White	Male	Married	II	T3	N0	Yes	None/Unknown	No/Unknown	Adenocarcinoma	Dead	42	Dead
81	Black	Male	Others	II	T4	N0	Yes	None/Unknown	Yes	Special Type	Alive	6	Dead
52	White	Male	Married	III	T3	N1	Yes	None/Unknown	Yes	SRCC	Dead	38	Dead
66	White	Male	Married	II	T3	N1	Yes	Yes	Yes	Special Type	Alive	82	Alive
71	Others	Female	Others	II	T3	N3	Yes	Yes	Yes	Adenocarcinoma	Dead	70	Dead
72	White	Male	Married	III	T3	N1	Yes	None/Unknown	Yes	SRCC	Alive	96	Alive
72	White	Female	Others	III	T4	N1	No	Yes	Yes	Adenocarcinoma	Dead	12	Dead
70	White	Male	Married	III	T3	N3	Yes	Yes	Yes	SRCC	Dead	41	Dead
65	White	Male	Single	III	T4	N3	Yes	Yes	Yes	Adenocarcinoma	Dead	8	Dead
80	White	Male	Married	II	T3	N1	Yes	Yes	Yes	Adenocarcinoma	Dead	46	Dead
58	White	Male	Married	III	T3	N3	Yes	Yes	Yes	Adenocarcinoma	Dead	10	Dead
82	White	Male	Others	II	T4	N1	Yes	None/Unknown	No/Unknown	Special Type	Alive	36	Alive
26	White	Male	Single	III	T3	N3	Yes	Yes	Yes	SRCC	Dead	12	Dead
74	White	Male	Married	III	T3	N1	Yes	None/Unknown	Yes	Adenocarcinoma	Dead	14	Dead
35	Others	Female	Married	III	T3	N0	No	None/Unknown	No/Unknown	Adenocarcinoma	Alive	1	Alive
58	Others	Male	Married	III	T3	N2	Yes	Yes	Yes	Adenocarcinoma	Alive	115	Alive
76	White	Male	Married	III	T3	N3	Yes	None/Unknown	Yes	Adenocarcinoma	Dead	10	Dead
87	White	Male	Others	III	T3	N1	Yes	None/Unknown	No/Unknown	Adenocarcinoma	Alive	39	Dead
54	Others	Male	Married	III	T3	N3	Yes	Yes	Yes	Adenocarcinoma	Dead	12	Dead
39	White	Female	Married	III	T3	N0	No	Yes	Yes	SRCC	Dead	8	Dead
58	White	Male	Others	III	T3	N0	Yes	Yes	Yes	Adenocarcinoma	Dead	43	Dead
42	Others	Male	Married	III	T4	N2	Yes	Yes	Yes	Adenocarcinoma	Alive	117	Alive
70	White	Male	Single	II	T4	N2	Yes	None/Unknown	Yes	Adenocarcinoma	Alive	100	Alive
83	White	Female	Others	II	T4	N1	Yes	None/Unknown	Yes	Adenocarcinoma	Dead	19	Dead
80	Others	Female	Married	III	T4	N0	No	Yes	No/Unknown	Adenocarcinoma	Dead	2	Dead
49	Others	Female	Married	III	T4	N0	Yes	None/Unknown	Yes	Adenocarcinoma	Alive	113	Alive
59	White	Male	Married	II	T3	N1	Yes	Yes	Yes	Adenocarcinoma	Dead	63	Dead
90	White	Male	Married	III	T3	N2	Yes	None/Unknown	No/Unknown	Adenocarcinoma	Alive	56	Alive
80	Others	Male	Married	III	T3	N3	Yes	Yes	Yes	Special Type	Dead	10	Dead
81	Black	Female	Others	II	T4	N1	Yes	None/Unknown	No/Unknown	Adenocarcinoma	Dead	16	Dead
74	White	Male	Others	II	T3	N0	Yes	None/Unknown	No/Unknown	Special Type	Alive	111	Alive
77	White	Male	Married	II	T3	N2	Yes	None/Unknown	No/Unknown	Adenocarcinoma	Dead	28	Dead
82	White	Male	Others	III	T4	N1	No	None/Unknown	No/Unknown	Adenocarcinoma	Dead	1	Dead
47	Others	Male	Single	I	T4	N1	Yes	None/Unknown	Yes	Adenocarcinoma	Alive	114	Alive
65	Others	Female	Married	II	T3	N0	No	None/Unknown	Yes	SRCC	Dead	16	Dead
82	White	Female	Married	III	T3	N2	Yes	Yes	Yes	Adenocarcinoma	Alive	117	Alive
74	Others	Male	Single	III	T3	N1	Yes	None/Unknown	Yes	Adenocarcinoma	Dead	63	Dead
60	White	Male	Single	II	T3	N0	Yes	Yes	Yes	Adenocarcinoma	Alive	113	Alive
60	Others	Male	Married	III	T3	N2	Yes	Yes	Yes	Adenocarcinoma	Dead	86	Dead
52	Others	Male	Married	III	T3	N2	Yes	None/Unknown	Yes	SRCC	Dead	17	Dead
52	Others	Male	Married	III	T3	N2	Yes	Yes	Yes	SRCC	Dead	20	Dead
71	White	Female	Others	III	T4	N0	No	None/Unknown	Yes	SRCC	Dead	10	Dead
75	Others	Male	Married	III	T3	N0	Yes	None/Unknown	No/Unknown	Adenocarcinoma	Dead	40	Dead
67	White	Male	Married	III	T3	N1	Yes	Yes	Yes	SRCC	Dead	12	Dead
64	White	Female	Single	III	T4	N2	Yes	Yes	Yes	SRCC	Dead	13	Dead
54	Others	Male	Married	III	T3	N0	Yes	None/Unknown	Yes	Special Type	Alive	111	Alive
84	White	Male	Married	III	T3	N1	No	Yes	Yes	Adenocarcinoma	Dead	18	Dead
65	White	Female	Others	III	T3	N3	Yes	None/Unknown	Yes	SRCC	Dead	28	Dead
79	Black	Female	Others	III	T3	N2	No	Yes	Yes	Special Type	Dead	5	Dead
75	White	Male	Married	III	T3	N1	Yes	None/Unknown	Yes	SRCC	Dead	14	Dead
47	White	Male	Married	III	T3	N2	Yes	None/Unknown	Yes	Adenocarcinoma	Alive	92	Alive
75	Black	Female	Others	III	T4	N1	Yes	None/Unknown	Yes	Adenocarcinoma	Dead	40	Dead
55	Others	Male	Married	III	T3	N2	Yes	Yes	Yes	SRCC	Alive	108	Alive
80	Others	Female	Others	III	T3	N1	Yes	Yes	Yes	Adenocarcinoma	Alive	48	Dead
51	White	Female	Married	III	T4	N2	Yes	None/Unknown	No/Unknown	Special Type	Dead	18	Dead
79	Others	Female	Others	I	T3	N0	Yes	None/Unknown	No/Unknown	Adenocarcinoma	Alive	87	Dead
74	White	Female	Married	III	T4	N1	Yes	Yes	Yes	SRCC	Dead	13	Dead
44	White	Male	Married	III	T3	N2	Yes	Yes	Yes	SRCC	Alive	43	Dead
41	White	Male	Married	III	T3	N1	Yes	None/Unknown	Yes	Adenocarcinoma	Alive	107	Alive
59	Others	Male	Married	III	T3	N0	Yes	None/Unknown	No/Unknown	SRCC	Alive	31	Dead
59	Black	Female	Single	I	T3	N0	Yes	None/Unknown	No/Unknown	Special Type	Alive	115	Alive
58	White	Male	Single	II	T3	N2	Yes	Yes	Yes	Adenocarcinoma	Dead	12	Dead
64	Others	Male	Married	III	T3	N1	Yes	None/Unknown	Yes	Special Type	Dead	30	Dead
61	Others	Male	Married	III	T3	N0	No	Yes	Yes	Adenocarcinoma	Dead	22	Dead
56	Others	Male	Single	II	T4	N1	Yes	Yes	Yes	Adenocarcinoma	Alive	107	Alive
92	White	Female	Others	III	T3	N0	Yes	None/Unknown	No/Unknown	Adenocarcinoma	Dead	5	Dead
50	Others	Female	Married	IV	T4	N3	Yes	Yes	Yes	Special Type	Dead	19	Dead
73	Others	Female	Married	III	T3	N1	Yes	Yes	Yes	Adenocarcinoma	Alive	110	Alive
67	Others	Male	Married	II	T4	N3	Yes	None/Unknown	No/Unknown	Adenocarcinoma	Dead	6	Dead
59	Others	Female	Others	III	T3	N1	Yes	None/Unknown	Yes	Special Type	Alive	106	Alive
82	White	Male	Others	III	T4	N2	Yes	None/Unknown	No/Unknown	Adenocarcinoma	Dead	5	Dead
42	White	Male	Married	II	T3	N3	Yes	Yes	Yes	Adenocarcinoma	Dead	35	Dead
71	Others	Female	Married	III	T3	N1	Yes	Yes	Yes	SRCC	Dead	17	Dead
69	White	Male	Married	III	T3	N3	Yes	None/Unknown	No/Unknown	Adenocarcinoma	Dead	2	Dead
69	Others	Female	Married	III	T3	N3	Yes	Yes	Yes	Adenocarcinoma	Dead	12	Dead
75	White	Male	Single	III	T3	N1	No	Yes	Yes	Adenocarcinoma	Dead	14	Dead
46	White	Male	Single	III	T4	N0	Yes	None/Unknown	No/Unknown	Special Type	Dead	7	Dead
86	Others	Male	Married	III	T3	N1	Yes	None/Unknown	No/Unknown	Adenocarcinoma	Dead	22	Dead
63	Others	Female	Married	III	T3	N1	Yes	None/Unknown	Yes	Special Type	Dead	30	Dead
57	White	Male	Others	III	T4	N3	Yes	None/Unknown	Yes	Adenocarcinoma	Dead	13	Dead
87	White	Male	Married	II	T3	N1	No	None/Unknown	No/Unknown	Adenocarcinoma	Dead	1	Dead
92	White	Female	Others	III	T4	N0	No	None/Unknown	No/Unknown	Adenocarcinoma	Dead	1	Dead
85	Others	Female	Others	II	T4	N1	No	None/Unknown	Yes	Adenocarcinoma	Dead	28	Dead
75	Others	Female	Married	I	T4	N0	Yes	None/Unknown	Yes	Special Type	Alive	66	Alive
95	White	Male	Others	III	T3	N0	Yes	None/Unknown	No/Unknown	Adenocarcinoma	Dead	7	Dead
61	White	Male	Married	III	T4	N2	Yes	None/Unknown	No/Unknown	Special Type	Dead	5	Dead
73	Others	Female	Married	III	T3	N2	Yes	Yes	Yes	Adenocarcinoma	Alive	12	Alive
63	White	Male	Married	II	T3	N3	Yes	None/Unknown	Yes	Adenocarcinoma	Dead	29	Dead
69	Others	Female	Others	III	T3	N0	Yes	None/Unknown	Yes	Special Type	Dead	12	Dead
63	Others	Male	Married	II	T3	N1	Yes	None/Unknown	Yes	Adenocarcinoma	Dead	53	Dead
66	White	Male	Married	III	T3	N1	Yes	Yes	Yes	Adenocarcinoma	Dead	10	Dead
62	Others	Female	Married	III	T4	N2	Yes	None/Unknown	Yes	Adenocarcinoma	Dead	17	Dead
62	White	Female	Married	III	T4	N1	Yes	Yes	Yes	Special Type	Alive	84	Alive
76	White	Male	Married	III	T3	N0	No	Yes	Yes	SRCC	Alive	77	Dead
49	White	Male	Married	III	T3	N1	Yes	Yes	Yes	Adenocarcinoma	Dead	23	Dead
82	Others	Male	Married	III	T4	N1	No	None/Unknown	Yes	Adenocarcinoma	Dead	4	Dead
69	Others	Male	Married	II	T3	N0	Yes	None/Unknown	Yes	Adenocarcinoma	Alive	28	Dead
52	Others	Male	Single	III	T3	N2	Yes	Yes	Yes	Special Type	Dead	29	Dead
55	Others	Female	Married	III	T3	N2	Yes	None/Unknown	Yes	SRCC	Dead	29	Dead
51	White	Male	Others	I	T3	N0	Yes	None/Unknown	Yes	Adenocarcinoma	Alive	53	Dead
63	White	Male	Married	III	T4	N0	Yes	None/Unknown	Yes	Adenocarcinoma	Alive	104	Alive
78	White	Male	Married	I	T3	N0	Yes	None/Unknown	No/Unknown	Adenocarcinoma	Dead	70	Dead
79	Black	Male	Single	III	T3	N0	Yes	None/Unknown	No/Unknown	Adenocarcinoma	Dead	18	Dead
81	Others	Male	Married	III	T3	N3	Yes	Yes	Yes	Adenocarcinoma	Dead	12	Dead
64	White	Female	Single	II	T3	N2	Yes	Yes	Yes	Adenocarcinoma	Alive	70	Alive
69	Others	Male	Married	III	T4	N0	No	Yes	No/Unknown	SRCC	Dead	12	Dead
74	White	Male	Married	III	T3	N2	Yes	Yes	Yes	SRCC	Alive	49	Dead
61	Black	Male	Married	I	T3	N0	Yes	None/Unknown	No/Unknown	Special Type	Alive	91	Alive
49	White	Female	Single	I	T3	N0	Yes	None/Unknown	Yes	Special Type	Alive	102	Alive
72	White	Female	Others	III	T3	N1	Yes	None/Unknown	Yes	Adenocarcinoma	Dead	30	Dead
68	Others	Male	Married	III	T4	N0	Yes	Yes	Yes	Special Type	Alive	100	Alive
83	White	Male	Married	III	T3	N1	No	Yes	Yes	Adenocarcinoma	Dead	20	Dead
69	White	Female	Married	II	T3	N0	No	Yes	Yes	Adenocarcinoma	Dead	24	Dead
75	Black	Female	Others	II	T3	N0	Yes	None/Unknown	No/Unknown	Special Type	Alive	75	Dead
65	Others	Female	Others	III	T4	N3	Yes	None/Unknown	No/Unknown	Special Type	Dead	12	Dead
56	Others	Female	Single	III	T3	N1	Yes	Yes	Yes	SRCC	Dead	12	Dead
56	White	Male	Married	III	T3	N3	Yes	None/Unknown	Yes	Adenocarcinoma	Alive	99	Alive
72	White	Male	Single	II	T3	N1	No	Yes	Yes	Adenocarcinoma	Dead	17	Dead
55	White	Female	Married	II	T3	N2	No	None/Unknown	Yes	Adenocarcinoma	Dead	14	Dead
54	Others	Female	Married	II	T4	N3	Yes	Yes	Yes	Adenocarcinoma	Dead	23	Dead
79	Others	Male	Married	II	T3	N1	Yes	None/Unknown	Yes	Adenocarcinoma	Dead	27	Dead
86	White	Male	Others	III	T3	N2	Yes	None/Unknown	No/Unknown	SRCC	Dead	25	Dead
67	Others	Male	Married	III	T3	N3	Yes	Yes	Yes	SRCC	Dead	16	Dead
80	Others	Male	Married	II	T4	N3	Yes	Yes	No/Unknown	Adenocarcinoma	Dead	9	Dead
70	White	Male	Married	III	T4	N1	Yes	Yes	Yes	SRCC	Dead	9	Dead
35	White	Male	Single	II	T4	N3	No	None/Unknown	Yes	Adenocarcinoma	Alive	6	Alive
65	Others	Male	Single	III	T3	N3	Yes	None/Unknown	Yes	Special Type	Dead	14	Dead
82	White	Male	Married	III	T3	N1	Yes	Yes	Yes	Adenocarcinoma	Dead	8	Dead
46	Black	Male	Single	III	T3	N3	Yes	Yes	Yes	SRCC	Dead	6	Dead
61	White	Male	Single	III	T3	N1	No	Yes	Yes	Special Type	Dead	4	Dead
59	White	Female	Married	III	T3	N1	Yes	Yes	Yes	Adenocarcinoma	Alive	30	Dead
69	Others	Female	Married	III	T3	N1	No	Yes	Yes	Adenocarcinoma	Dead	15	Dead
64	White	Male	Married	III	T3	N0	Yes	Yes	Yes	Adenocarcinoma	Alive	101	Alive
80	White	Male	Married	III	T3	N1	No	Yes	Yes	Adenocarcinoma	Alive	100	Alive
56	Others	Female	Married	III	T3	N3	Yes	None/Unknown	Yes	SRCC	Dead	9	Dead
61	Black	Female	Single	I	T3	N0	Yes	None/Unknown	No/Unknown	Special Type	Alive	96	Alive
61	Black	Male	Others	II	T3	N2	Yes	Yes	Yes	Special Type	Alive	60	Dead
72	White	Male	Married	III	T3	N0	No	Yes	Yes	SRCC	Dead	17	Dead
85	White	Female	Others	III	T3	N1	No	None/Unknown	Yes	Adenocarcinoma	Dead	6	Dead
74	Others	Male	Married	II	T3	N0	Yes	None/Unknown	No/Unknown	Adenocarcinoma	Dead	13	Dead
83	Black	Female	Others	III	T4	N1	No	None/Unknown	No/Unknown	Special Type	Dead	6	Dead
58	White	Female	Married	III	T3	N2	Yes	None/Unknown	Yes	Adenocarcinoma	Dead	23	Dead
68	Others	Female	Married	III	T4	N1	Yes	Yes	Yes	SRCC	Alive	100	Alive
83	Others	Male	Married	III	T4	N2	No	Yes	Yes	SRCC	Dead	6	Dead
74	Others	Female	Others	II	T3	N2	Yes	Yes	Yes	Adenocarcinoma	Alive	96	Alive
72	Black	Female	Married	III	T4	N2	Yes	None/Unknown	No/Unknown	Adenocarcinoma	Dead	2	Dead
75	Black	Female	Married	III	T3	N0	No	Yes	Yes	Special Type	Dead	3	Dead
42	White	Female	Others	III	T4	N1	No	None/Unknown	No/Unknown	Adenocarcinoma	Dead	7	Dead
52	Black	Male	Single	II	T3	N3	Yes	Yes	Yes	Adenocarcinoma	Dead	10	Dead
48	White	Female	Married	III	T3	N1	Yes	None/Unknown	Yes	Adenocarcinoma	Alive	101	Alive
57	White	Male	Married	III	T3	N0	Yes	None/Unknown	Yes	SRCC	Dead	36	Dead
64	Others	Male	Married	I	T3	N1	Yes	None/Unknown	Yes	Adenocarcinoma	Dead	16	Dead
51	Others	Male	Married	III	T3	N1	Yes	Yes	Yes	Adenocarcinoma	Dead	35	Dead
63	Others	Male	Married	III	T3	N0	No	None/Unknown	No/Unknown	Adenocarcinoma	Dead	6	Dead
87	Black	Female	Married	II	T4	N1	Yes	None/Unknown	No/Unknown	Adenocarcinoma	Alive	93	Alive
74	White	Male	Married	II	T3	N3	No	Yes	Yes	Adenocarcinoma	Dead	3	Dead
74	White	Female	Married	III	T3	N0	Yes	None/Unknown	Yes	SRCC	Dead	20	Dead
59	Black	Male	Others	III	T3	N3	Yes	Yes	Yes	Adenocarcinoma	Dead	43	Dead
62	White	Male	Married	III	T3	N3	Yes	Yes	Yes	SRCC	Alive	15	Dead
85	Others	Female	Others	III	T3	N0	Yes	None/Unknown	No/Unknown	Adenocarcinoma	Alive	43	Dead
60	White	Male	Single	I	T4	N1	No	None/Unknown	Yes	Special Type	Alive	92	Alive
71	White	Female	Married	III	T3	N3	Yes	Yes	Yes	Adenocarcinoma	Dead	8	Dead
63	Black	Male	Others	III	T3	N1	No	Yes	Yes	Special Type	Dead	2	Dead
56	Others	Male	Married	II	T3	N2	Yes	None/Unknown	Yes	Adenocarcinoma	Alive	11	Alive
53	White	Male	Married	III	T3	N0	Yes	Yes	Yes	SRCC	Alive	96	Alive
76	White	Male	Single	III	T3	N1	Yes	Yes	Yes	Adenocarcinoma	Alive	51	Dead
48	White	Male	Married	III	T4	N3	Yes	None/Unknown	Yes	Adenocarcinoma	Dead	8	Dead
43	Others	Male	Married	III	T3	N3	Yes	Yes	Yes	Adenocarcinoma	Dead	18	Dead
61	White	Female	Single	II	T4	N1	Yes	None/Unknown	No/Unknown	Adenocarcinoma	Dead	9	Dead
61	White	Female	Others	III	T3	N0	Yes	None/Unknown	Yes	Adenocarcinoma	Alive	91	Alive
69	Others	Female	Others	III	T4	N0	Yes	Yes	Yes	Adenocarcinoma	Alive	93	Alive
52	Others	Female	Married	III	T3	N3	Yes	Yes	Yes	SRCC	Dead	25	Dead
82	Others	Male	Married	III	T4	N0	Yes	None/Unknown	No/Unknown	Adenocarcinoma	Dead	83	Dead
77	Others	Male	Others	III	T3	N3	Yes	None/Unknown	No/Unknown	Adenocarcinoma	Dead	17	Dead
72	Others	Female	Married	II	T3	N0	Yes	Yes	Yes	Adenocarcinoma	Dead	20	Dead
74	Black	Male	Married	III	T3	N1	Yes	Yes	No/Unknown	Adenocarcinoma	Alive	63	Alive
50	White	Male	Married	III	T3	N1	No	Yes	Yes	Adenocarcinoma	Dead	19	Dead
80	Others	Male	Married	II	T3	N0	Yes	None/Unknown	No/Unknown	Adenocarcinoma	Alive	3	Alive
40	Others	Female	Married	III	T4	N3	Yes	Yes	Yes	Adenocarcinoma	Dead	26	Dead
28	White	Female	Single	III	T4	N1	Yes	None/Unknown	Yes	Adenocarcinoma	Dead	32	Dead
54	Others	Male	Married	III	T3	N0	Yes	Yes	Yes	Adenocarcinoma	Alive	88	Alive
44	Others	Male	Married	I	T3	N0	Yes	Yes	Yes	Adenocarcinoma	Alive	88	Alive
71	White	Female	Single	III	T3	N1	Yes	Yes	Yes	Adenocarcinoma	Dead	26	Dead
66	White	Male	Married	II	T3	N2	Yes	Yes	Yes	Adenocarcinoma	Alive	9	Alive
78	Others	Female	Married	III	T4	N2	Yes	None/Unknown	No/Unknown	SRCC	Dead	5	Dead
71	White	Male	Married	III	T4	N3	Yes	None/Unknown	Yes	SRCC	Dead	31	Dead
62	White	Male	Others	II	T3	N0	No	None/Unknown	Yes	Adenocarcinoma	Alive	2	Dead
65	Others	Male	Married	II	T3	N1	Yes	Yes	Yes	Adenocarcinoma	Dead	67	Dead
79	Others	Male	Married	III	T4	N0	Yes	Yes	Yes	Adenocarcinoma	Dead	49	Dead
58	White	Male	Married	III	T4	N2	Yes	Yes	Yes	SRCC	Dead	67	Dead
41	White	Female	Married	II	T3	N1	Yes	Yes	Yes	Adenocarcinoma	Alive	10	Alive
43	White	Male	Married	III	T3	N3	Yes	Yes	Yes	Special Type	Dead	36	Dead
66	White	Female	Married	III	T4	N3	Yes	None/Unknown	Yes	Adenocarcinoma	Dead	15	Dead
46	White	Male	Single	II	T3	N1	Yes	Yes	Yes	Adenocarcinoma	Alive	90	Alive
90	White	Female	Others	I	T3	N1	No	Yes	No/Unknown	Adenocarcinoma	Dead	24	Dead
62	Others	Male	Others	II	T4	N1	Yes	None/Unknown	No/Unknown	Adenocarcinoma	Dead	37	Dead
67	White	Female	Married	III	T3	N1	Yes	None/Unknown	Yes	SRCC	Dead	28	Dead
86	White	Male	Others	II	T4	N0	Yes	None/Unknown	No/Unknown	Special Type	Alive	42	Dead
73	White	Male	Married	III	T3	N1	No	None/Unknown	Yes	SRCC	Dead	5	Dead
66	White	Female	Others	III	T4	N3	No	Yes	Yes	Adenocarcinoma	Dead	32	Dead
48	White	Female	Single	III	T4	N2	Yes	Yes	Yes	Adenocarcinoma	Dead	12	Dead
81	Others	Male	Married	II	T4	N1	No	None/Unknown	No/Unknown	Adenocarcinoma	Dead	8	Dead
68	White	Male	Married	III	T3	N1	No	Yes	Yes	Adenocarcinoma	Dead	10	Dead
56	White	Female	Married	III	T3	N2	No	None/Unknown	Yes	Adenocarcinoma	Dead	11	Dead
87	Others	Male	Others	III	T4	N2	Yes	Yes	Yes	Adenocarcinoma	Dead	19	Dead
75	Others	Male	Married	III	T3	N3	Yes	Yes	Yes	Adenocarcinoma	Dead	31	Dead
59	Black	Male	Others	III	T3	N3	Yes	None/Unknown	Yes	Adenocarcinoma	Dead	12	Dead
81	Others	Female	Others	III	T3	N2	Yes	None/Unknown	Yes	Adenocarcinoma	Dead	3	Dead
72	Others	Male	Married	III	T4	N1	Yes	None/Unknown	Yes	Special Type	Dead	17	Dead
41	Others	Male	Married	III	T4	N3	Yes	Yes	Yes	Adenocarcinoma	Dead	14	Dead
60	White	Male	Married	III	T3	N1	No	Yes	Yes	Adenocarcinoma	Dead	8	Dead
63	Others	Female	Others	II	T3	N1	Yes	None/Unknown	Yes	Adenocarcinoma	Alive	69	Dead
75	Others	Female	Others	III	T3	N3	No	None/Unknown	No/Unknown	SRCC	Dead	2	Dead
65	Others	Female	Married	III	T4	N1	Yes	Yes	Yes	Special Type	Dead	32	Dead
45	White	Male	Married	III	T3	N1	Yes	Yes	Yes	Adenocarcinoma	Dead	23	Dead
80	White	Female	Married	III	T4	N3	Yes	None/Unknown	Yes	SRCC	Dead	7	Dead
64	Others	Male	Others	III	T3	N3	Yes	Yes	Yes	Special Type	Dead	11	Dead
62	Others	Female	Married	I	T4	N0	Yes	None/Unknown	No/Unknown	Special Type	Alive	86	Alive
66	Others	Male	Married	III	T3	N3	Yes	None/Unknown	Yes	SRCC	Dead	13	Dead
72	White	Female	Others	III	T4	N0	Yes	None/Unknown	No/Unknown	SRCC	Alive	3	Alive
55	White	Female	Others	I	T3	N0	Yes	None/Unknown	No/Unknown	Special Type	Alive	18	Alive
82	Others	Female	Single	II	T4	N0	Yes	None/Unknown	No/Unknown	Special Type	Alive	17	Alive
76	Black	Female	Married	II	T4	N1	Yes	Yes	Yes	Adenocarcinoma	Dead	33	Dead
75	Others	Male	Married	III	T4	N0	No	Yes	Yes	SRCC	Dead	1	Dead
53	White	Female	Married	III	T4	N3	Yes	None/Unknown	No/Unknown	Special Type	Alive	71	Alive
48	Others	Female	Married	III	T4	N3	Yes	Yes	Yes	SRCC	Dead	18	Dead
61	Others	Male	Married	II	T3	N2	Yes	Yes	Yes	Adenocarcinoma	Dead	46	Dead
44	White	Female	Married	III	T4	N0	Yes	Yes	Yes	Special Type	Dead	17	Dead
73	White	Male	Married	III	T4	N3	Yes	None/Unknown	Yes	Special Type	Alive	84	Alive
80	Black	Male	Single	II	T3	N2	Yes	None/Unknown	No/Unknown	Adenocarcinoma	Dead	5	Dead
56	White	Male	Married	III	T4	N3	Yes	Yes	Yes	Special Type	Dead	23	Dead
56	Others	Female	Married	III	T4	N2	Yes	Yes	Yes	Special Type	Alive	82	Alive
47	White	Male	Married	I	T4	N0	Yes	None/Unknown	No/Unknown	Special Type	Alive	83	Alive
30	White	Female	Married	III	T4	N1	Yes	None/Unknown	No/Unknown	Special Type	Dead	3	Dead
83	White	Male	Others	III	T4	N0	No	None/Unknown	No/Unknown	SRCC	Dead	1	Dead
40	White	Male	Married	III	T4	N0	No	None/Unknown	Yes	SRCC	Dead	16	Dead
60	White	Male	Married	III	T3	N0	Yes	None/Unknown	Yes	Adenocarcinoma	Dead	37	Dead
63	White	Male	Married	IV	T4	N0	Yes	None/Unknown	Yes	Special Type	Dead	38	Dead
71	Others	Male	Others	III	T4	N3	Yes	Yes	No/Unknown	Adenocarcinoma	Dead	12	Dead
65	Others	Female	Single	III	T4	N3	Yes	None/Unknown	Yes	Special Type	Dead	24	Dead
50	Black	Male	Single	III	T4	N3	Yes	None/Unknown	No/Unknown	SRCC	Dead	4	Dead
65	Black	Male	Single	III	T4	N3	Yes	None/Unknown	No/Unknown	Adenocarcinoma	Dead	7	Dead
92	Others	Female	Others	III	T3	N3	Yes	None/Unknown	No/Unknown	Adenocarcinoma	Alive	2	Dead
83	Others	Male	Married	III	T3	N0	No	None/Unknown	Yes	SRCC	Dead	22	Dead
78	Others	Female	Married	III	T3	N1	Yes	None/Unknown	Yes	Adenocarcinoma	Dead	13	Dead
54	White	Male	Married	I	T3	N1	Yes	Yes	Yes	Adenocarcinoma	Alive	80	Alive
52	White	Male	Married	II	T3	N1	Yes	Yes	Yes	Adenocarcinoma	Dead	32	Dead
63	Others	Female	Others	II	T3	N2	Yes	None/Unknown	Yes	Adenocarcinoma	Dead	39	Dead
60	Black	Female	Married	II	T3	N0	Yes	Yes	Yes	Adenocarcinoma	Dead	15	Dead
70	Others	Female	Married	III	T4	N0	Yes	Yes	Yes	SRCC	Alive	80	Alive
78	White	Male	Married	I	T3	N0	Yes	None/Unknown	Yes	Adenocarcinoma	Dead	15	Dead
71	Others	Female	Married	III	T3	N3	Yes	None/Unknown	No/Unknown	SRCC	Dead	25	Dead
65	White	Female	Others	I	T3	N0	Yes	None/Unknown	No/Unknown	Special Type	Alive	79	Alive
63	Black	Male	Others	II	T3	N1	Yes	Yes	Yes	Adenocarcinoma	Alive	78	Alive
59	White	Male	Single	III	T3	N3	Yes	None/Unknown	No/Unknown	Adenocarcinoma	Dead	10	Dead
56	Others	Male	Married	III	T3	N2	Yes	None/Unknown	Yes	SRCC	Dead	21	Dead
88	Black	Female	Others	III	T3	N1	Yes	None/Unknown	Yes	Adenocarcinoma	Dead	29	Dead
74	White	Female	Others	III	T4	N3	Yes	None/Unknown	Yes	Adenocarcinoma	Dead	6	Dead
60	White	Male	Others	III	T3	N1	Yes	None/Unknown	Yes	Adenocarcinoma	Dead	5	Dead
78	White	Female	Married	III	T4	N2	Yes	Yes	Yes	Adenocarcinoma	Alive	46	Dead
58	Others	Male	Married	III	T3	N0	No	None/Unknown	Yes	SRCC	Dead	35	Dead
81	Others	Female	Single	II	T3	N0	Yes	None/Unknown	No/Unknown	Adenocarcinoma	Alive	76	Alive
71	Others	Female	Married	III	T4	N3	Yes	None/Unknown	Yes	Adenocarcinoma	Dead	25	Dead
75	Others	Male	Married	III	T4	N1	Yes	Yes	Yes	Adenocarcinoma	Alive	74	Alive
57	Others	Male	Married	III	T4	N2	Yes	Yes	Yes	Adenocarcinoma	Dead	23	Dead
71	White	Male	Married	III	T3	N3	Yes	None/Unknown	Yes	SRCC	Dead	3	Dead
46	Others	Male	Married	III	T4	N3	Yes	None/Unknown	Yes	SRCC	Dead	13	Dead
76	Others	Female	Others	III	T3	N0	Yes	None/Unknown	No/Unknown	SRCC	Dead	35	Dead
65	Others	Male	Married	III	T3	N3	Yes	Yes	Yes	Adenocarcinoma	Alive	25	Dead
47	Others	Female	Married	III	T4	N2	Yes	Yes	Yes	Special Type	Dead	13	Dead
58	Others	Male	Married	II	T3	N1	Yes	Yes	Yes	Special Type	Alive	76	Alive
64	White	Male	Others	II	T3	N2	Yes	Yes	Yes	Adenocarcinoma	Dead	25	Dead
62	White	Male	Single	III	T4	N1	Yes	None/Unknown	Yes	Adenocarcinoma	Dead	7	Dead
67	Others	Female	Married	III	T3	N0	Yes	None/Unknown	Yes	Adenocarcinoma	Alive	73	Alive
44	White	Female	Single	III	T4	N3	Yes	Yes	Yes	Adenocarcinoma	Dead	31	Dead
84	White	Male	Others	II	T3	N1	No	None/Unknown	No/Unknown	Adenocarcinoma	Alive	28	Dead
71	White	Female	Others	III	T3	N2	No	None/Unknown	No/Unknown	Adenocarcinoma	Alive	1	Alive
54	Black	Male	Single	III	T3	N3	No	Yes	Yes	Adenocarcinoma	Dead	6	Dead
82	Others	Female	Married	III	T4	N3	Yes	None/Unknown	Yes	Adenocarcinoma	Dead	8	Dead
84	White	Male	Married	II	T3	N3	Yes	None/Unknown	No/Unknown	Adenocarcinoma	Dead	16	Dead
84	Others	Male	Married	III	T3	N3	Yes	Yes	No/Unknown	Adenocarcinoma	Dead	22	Dead
85	Others	Female	Others	III	T3	N1	No	None/Unknown	No/Unknown	Adenocarcinoma	Dead	14	Dead
85	White	Female	Married	II	T3	N0	Yes	None/Unknown	No/Unknown	Special Type	Alive	44	Dead
76	Others	Male	Single	III	T3	N1	Yes	Yes	Yes	Adenocarcinoma	Dead	56	Dead
92	White	Male	Others	III	T4	N0	No	None/Unknown	No/Unknown	Adenocarcinoma	Dead	1	Dead
73	Others	Male	Others	III	T3	N3	Yes	Yes	Yes	Adenocarcinoma	Dead	42	Dead
65	White	Male	Married	III	T3	N1	No	Yes	Yes	Adenocarcinoma	Dead	55	Dead
80	Others	Male	Married	III	T4	N3	Yes	Yes	Yes	Adenocarcinoma	Dead	23	Dead
85	White	Male	Married	II	T3	N1	No	Yes	Yes	Adenocarcinoma	Dead	14	Dead
71	Others	Male	Married	II	T4	N0	Yes	Yes	Yes	Adenocarcinoma	Dead	44	Dead
79	White	Female	Others	III	T4	N2	Yes	None/Unknown	No/Unknown	Special Type	Dead	44	Dead
65	Others	Male	Married	II	T3	N0	Yes	Yes	Yes	Adenocarcinoma	Alive	74	Alive
64	Others	Male	Married	II	T3	N0	Yes	Yes	Yes	Adenocarcinoma	Alive	73	Alive
52	Black	Male	Married	III	T3	N2	Yes	None/Unknown	Yes	Adenocarcinoma	Dead	21	Dead
56	White	Male	Single	III	T3	N1	Yes	None/Unknown	Yes	Special Type	Alive	28	Alive
51	White	Female	Married	II	T3	N1	Yes	None/Unknown	Yes	Adenocarcinoma	Dead	66	Dead
59	White	Male	Married	II	T3	N0	Yes	Yes	Yes	Adenocarcinoma	Alive	70	Alive
56	White	Female	Married	II	T4	N0	No	None/Unknown	Yes	SRCC	Dead	6	Dead
58	White	Female	Married	III	T4	N0	No	None/Unknown	Yes	SRCC	Dead	68	Dead
80	White	Male	Others	III	T3	N0	No	Yes	No/Unknown	Adenocarcinoma	Dead	19	Dead
71	Others	Male	Married	III	T3	N0	Yes	None/Unknown	Yes	Adenocarcinoma	Dead	40	Dead
56	Others	Female	Married	III	T4	N3	Yes	Yes	Yes	Adenocarcinoma	Alive	36	Alive
43	White	Male	Single	III	T3	N1	Yes	Yes	Yes	Adenocarcinoma	Dead	41	Dead
58	Others	Male	Others	II	T4	N1	No	None/Unknown	No/Unknown	Adenocarcinoma	Dead	6	Dead
88	White	Female	Married	IV	T4	N0	Yes	None/Unknown	No/Unknown	Undifferentiated	Dead	1	Dead
77	Others	Male	Married	II	T3	N1	Yes	Yes	Yes	Adenocarcinoma	Alive	71	Alive
61	White	Female	Married	III	T3	N2	Yes	Yes	Yes	Adenocarcinoma	Dead	36	Dead
44	Others	Male	Single	II	T3	N0	Yes	None/Unknown	No/Unknown	Special Type	Alive	70	Alive
50	White	Male	Married	III	T3	N2	Yes	Yes	Yes	Adenocarcinoma	Alive	70	Alive
55	Others	Male	Married	III	T4	N2	Yes	None/Unknown	Yes	Adenocarcinoma	Dead	29	Dead
47	White	Male	Married	III	T4	N1	No	Yes	Yes	Adenocarcinoma	Dead	7	Dead
51	White	Male	Married	II	T3	N1	Yes	Yes	Yes	Adenocarcinoma	Dead	25	Dead
89	White	Male	Others	II	T3	N2	No	Yes	No/Unknown	Adenocarcinoma	Dead	8	Dead
51	Others	Male	Married	III	T3	N3	Yes	None/Unknown	Yes	SRCC	Dead	14	Dead
79	White	Female	Married	II	T3	N1	Yes	Yes	Yes	Adenocarcinoma	Alive	16	Alive
69	White	Male	Others	II	T3	N0	Yes	None/Unknown	Yes	Special Type	Dead	38	Dead
67	White	Male	Married	III	T3	N2	Yes	Yes	Yes	SRCC	Dead	52	Dead
50	White	Male	Married	III	T3	N1	Yes	None/Unknown	Yes	Adenocarcinoma	Dead	29	Dead
71	White	Male	Others	III	T4	N1	Yes	None/Unknown	Yes	Special Type	Dead	17	Dead
54	Others	Male	Married	III	T4	N2	No	None/Unknown	Yes	SRCC	Dead	8	Dead
54	White	Female	Others	II	T3	N1	No	Yes	Yes	Adenocarcinoma	Alive	67	Alive
80	White	Male	Married	III	T4	N2	Yes	Yes	Yes	Special Type	Alive	6	Dead
57	Others	Male	Married	III	T4	N3	Yes	Yes	Yes	SRCC	Dead	29	Dead
39	Black	Male	Married	II	T3	N2	Yes	Yes	Yes	Adenocarcinoma	Dead	45	Dead
32	White	Male	Married	III	T4	N3	Yes	Yes	Yes	Adenocarcinoma	Dead	11	Dead
62	White	Male	Married	III	T3	N2	Yes	Yes	Yes	Adenocarcinoma	Dead	35	Dead
63	White	Female	Married	III	T3	N0	Yes	None/Unknown	Yes	Special Type	Alive	68	Alive
72	Others	Male	Others	I	T4	N1	Yes	None/Unknown	No/Unknown	Adenocarcinoma	Alive	14	Dead
52	White	Male	Single	II	T3	N2	No	None/Unknown	Yes	Adenocarcinoma	Dead	28	Dead
87	White	Male	Married	I	T3	N0	No	None/Unknown	No/Unknown	Adenocarcinoma	Dead	4	Dead
73	White	Male	Married	III	T3	N2	Yes	None/Unknown	Yes	Adenocarcinoma	Dead	27	Dead
43	White	Male	Single	III	T3	N0	No	Yes	Yes	Special Type	Alive	64	Alive
60	Others	Female	Married	III	T3	N0	Yes	None/Unknown	Yes	SRCC	Alive	66	Alive
74	White	Male	Married	III	T3	N2	Yes	Yes	Yes	Adenocarcinoma	Alive	66	Alive
51	Others	Female	Married	III	T4	N3	Yes	None/Unknown	No/Unknown	SRCC	Dead	23	Dead
43	Black	Female	Others	III	T3	N1	Yes	None/Unknown	Yes	Adenocarcinoma	Alive	66	Alive
59	Others	Male	Married	III	T3	N1	Yes	Yes	Yes	Adenocarcinoma	Alive	71	Alive
88	White	Female	Others	III	T3	N0	No	None/Unknown	No/Unknown	Adenocarcinoma	Dead	3	Dead
56	Others	Male	Married	II	T3	N2	Yes	None/Unknown	Yes	Adenocarcinoma	Alive	65	Alive
63	White	Male	Married	II	T3	N1	Yes	Yes	Yes	Adenocarcinoma	Dead	23	Dead
59	White	Female	Married	IV	T3	N0	Yes	None/Unknown	No/Unknown	Special Type	Alive	63	Alive
75	White	Male	Married	IV	T3	N0	Yes	None/Unknown	No/Unknown	Special Type	Dead	24	Dead
70	White	Male	Married	III	T3	N2	Yes	Yes	Yes	Adenocarcinoma	Dead	29	Dead
31	Others	Male	Single	II	T4	N2	Yes	None/Unknown	Yes	Adenocarcinoma	Dead	20	Dead
50	White	Male	Married	III	T3	N2	Yes	Yes	Yes	Adenocarcinoma	Alive	65	Alive
72	White	Male	Married	III	T4	N3	Yes	Yes	Yes	Adenocarcinoma	Dead	19	Dead
71	White	Male	Married	II	T3	N0	Yes	Yes	Yes	Adenocarcinoma	Dead	38	Dead
85	White	Male	Married	III	T4	N1	Yes	None/Unknown	No/Unknown	Adenocarcinoma	Dead	1	Dead
52	Others	Male	Married	I	T3	N0	Yes	None/Unknown	No/Unknown	Special Type	Alive	64	Alive
74	White	Male	Married	III	T3	N1	Yes	Yes	Yes	Adenocarcinoma	Alive	52	Alive
66	Others	Male	Married	II	T3	N1	Yes	None/Unknown	Yes	Adenocarcinoma	Dead	53	Dead
51	Black	Male	Married	III	T4	N1	Yes	Yes	Yes	SRCC	Dead	38	Dead
68	White	Male	Married	II	T4	N2	Yes	Yes	Yes	Adenocarcinoma	Alive	26	Dead
60	White	Male	Single	III	T4	N3	Yes	None/Unknown	Yes	Adenocarcinoma	Dead	19	Dead
83	White	Male	Single	II	T3	N1	No	Yes	Yes	Adenocarcinoma	Dead	6	Dead
46	Others	Female	Married	III	T4	N0	No	None/Unknown	Yes	SRCC	Dead	18	Dead
60	Others	Male	Married	III	T3	N1	Yes	None/Unknown	Yes	Adenocarcinoma	Alive	61	Alive
66	Others	Male	Married	II	T4	N2	Yes	None/Unknown	Yes	Adenocarcinoma	Dead	61	Dead
48	Others	Female	Married	II	T3	N1	No	None/Unknown	Yes	Adenocarcinoma	Alive	61	Alive
69	Others	Male	Married	II	T4	N0	Yes	Yes	Yes	Adenocarcinoma	Alive	63	Alive
41	Others	Female	Others	III	T3	N3	Yes	None/Unknown	Yes	SRCC	Alive	62	Alive
50	White	Female	Married	III	T3	N1	Yes	Yes	Yes	Adenocarcinoma	Alive	61	Alive
80	White	Male	Married	III	T3	N2	Yes	None/Unknown	Yes	Adenocarcinoma	Alive	62	Alive
61	Others	Female	Others	III	T4	N3	Yes	None/Unknown	No/Unknown	SRCC	Alive	61	Alive
52	White	Male	Others	III	T4	N2	Yes	None/Unknown	Yes	Adenocarcinoma	Dead	8	Dead
20	Others	Male	Single	II	T3	N0	Yes	None/Unknown	Yes	Special Type	Alive	43	Alive
60	Others	Male	Married	III	T3	N1	Yes	None/Unknown	No/Unknown	Adenocarcinoma	Alive	62	Alive
77	Others	Male	Married	III	T4	N3	Yes	Yes	Yes	SRCC	Alive	62	Alive
68	White	Female	Others	II	T3	N1	No	None/Unknown	No/Unknown	Adenocarcinoma	Alive	1	Alive
52	White	Male	Married	III	T4	N0	Yes	None/Unknown	Yes	Special Type	Dead	37	Dead
75	Black	Male	Single	III	T4	N1	Yes	None/Unknown	Yes	Special Type	Dead	15	Dead
72	Others	Female	Married	III	T3	N2	Yes	None/Unknown	Yes	Adenocarcinoma	Alive	60	Alive
70	White	Male	Others	III	T4	N3	Yes	Yes	Yes	SRCC	Alive	60	Alive
76	White	Male	Married	III	T3	N2	Yes	Yes	Yes	Adenocarcinoma	Dead	13	Dead
77	Others	Female	Others	I	T3	N0	Yes	None/Unknown	Yes	Special Type	Alive	41	Alive
61	Others	Male	Married	III	T3	N0	Yes	None/Unknown	Yes	Adenocarcinoma	Alive	60	Alive
84	White	Female	Others	III	T3	N3	Yes	None/Unknown	No/Unknown	Adenocarcinoma	Dead	32	Dead
19	White	Female	Single	III	T3	N0	Yes	None/Unknown	Yes	SRCC	Alive	59	Alive
89	Others	Male	Married	II	T4	N0	Yes	None/Unknown	No/Unknown	Adenocarcinoma	Dead	22	Dead
74	White	Female	Married	II	T3	N2	Yes	None/Unknown	Yes	Adenocarcinoma	Alive	59	Alive
55	Others	Male	Single	III	T3	N1	Yes	Yes	Yes	Adenocarcinoma	Dead	20	Dead
70	White	Male	Single	II	T4	N1	No	None/Unknown	Yes	Adenocarcinoma	Dead	1	Dead
68	White	Male	Others	I	T3	N1	No	Yes	Yes	Special Type	Alive	58	Alive
67	White	Female	Married	III	T3	N1	Yes	None/Unknown	Yes	Adenocarcinoma	Alive	58	Alive
74	White	Male	Married	II	T3	N0	No	Yes	Yes	Adenocarcinoma	Alive	59	Alive
79	White	Male	Others	III	T3	N1	Yes	Yes	Yes	Adenocarcinoma	Dead	30	Dead
59	White	Male	Single	III	T3	N0	No	Yes	Yes	SRCC	Dead	3	Dead
77	Others	Male	Married	III	T4	N2	Yes	Yes	Yes	Adenocarcinoma	Dead	13	Dead
75	White	Male	Single	IV	T4	N1	No	None/Unknown	Yes	Special Type	Dead	1	Dead
68	White	Female	Others	III	T4	N2	Yes	None/Unknown	Yes	Special Type	Alive	58	Alive
79	White	Male	Married	III	T3	N2	Yes	None/Unknown	Yes	Adenocarcinoma	Alive	57	Alive
86	White	Female	Single	II	T4	N0	No	None/Unknown	No/Unknown	Special Type	Alive	57	Alive
62	Others	Male	Married	III	T3	N1	Yes	None/Unknown	Yes	SRCC	Dead	45	Dead
76	Others	Female	Married	III	T3	N1	No	Yes	Yes	SRCC	Alive	57	Alive
68	Others	Male	Married	III	T3	N3	Yes	None/Unknown	Yes	Adenocarcinoma	Alive	57	Alive
62	White	Male	Single	III	T3	N0	Yes	None/Unknown	Yes	Adenocarcinoma	Alive	68	Alive
75	White	Male	Others	III	T3	N1	No	Yes	Yes	Special Type	Alive	55	Alive
71	Black	Female	Single	II	T3	N2	Yes	None/Unknown	Yes	Adenocarcinoma	Alive	56	Alive
71	Others	Male	Married	II	T3	N1	Yes	None/Unknown	Yes	Adenocarcinoma	Alive	57	Alive
53	White	Male	Married	III	T4	N3	Yes	None/Unknown	Yes	Adenocarcinoma	Alive	13	Alive
77	Others	Male	Married	III	T3	N1	Yes	None/Unknown	Yes	Adenocarcinoma	Alive	56	Alive
45	Others	Female	Married	III	T4	N0	Yes	None/Unknown	Yes	SRCC	Dead	42	Dead
79	Others	Female	Others	III	T4	N0	Yes	None/Unknown	No/Unknown	Adenocarcinoma	Dead	15	Dead
68	White	Male	Married	III	T3	N0	Yes	None/Unknown	Yes	Adenocarcinoma	Alive	57	Alive
66	White	Male	Married	III	T4	N2	Yes	None/Unknown	Yes	Adenocarcinoma	Alive	56	Alive
82	Others	Male	Married	III	T3	N2	Yes	None/Unknown	Yes	Adenocarcinoma	Alive	57	Alive
69	White	Male	Married	III	T4	N1	Yes	None/Unknown	Yes	Adenocarcinoma	Dead	22	Dead
90	White	Male	Others	III	T4	N0	Yes	None/Unknown	No/Unknown	Adenocarcinoma	Dead	6	Dead
73	Others	Female	Married	III	T4	N1	Yes	None/Unknown	Yes	SRCC	Alive	22	Alive
92	Others	Female	Others	III	T3	N0	No	Yes	Yes	Adenocarcinoma	Dead	7	Dead
64	White	Female	Married	III	T4	N0	Yes	None/Unknown	Yes	Adenocarcinoma	Dead	27	Dead
68	White	Male	Married	III	T3	N3	Yes	None/Unknown	Yes	Adenocarcinoma	Dead	20	Dead
57	White	Male	Married	II	T3	N2	Yes	Yes	Yes	Adenocarcinoma	Dead	40	Dead
79	White	Male	Married	III	T4	N2	Yes	None/Unknown	No/Unknown	Special Type	Dead	9	Dead
83	White	Male	Others	III	T4	N3	Yes	Yes	No/Unknown	Adenocarcinoma	Dead	17	Dead
33	White	Male	Others	II	T4	N0	Yes	None/Unknown	Yes	Special Type	Dead	40	Dead
82	White	Female	Single	II	T4	N2	Yes	None/Unknown	No/Unknown	Adenocarcinoma	Alive	10	Alive
84	Others	Male	Married	III	T4	N1	Yes	None/Unknown	No/Unknown	Adenocarcinoma	Alive	56	Alive
75	White	Male	Others	III	T4	N0	Yes	Yes	No/Unknown	Adenocarcinoma	Alive	55	Alive
58	Black	Male	Single	IV	T3	N3	Yes	None/Unknown	No/Unknown	Adenocarcinoma	Dead	1	Dead
62	Others	Male	Married	III	T3	N2	Yes	Yes	Yes	Special Type	Dead	36	Dead
47	White	Male	Single	III	T3	N0	Yes	Yes	Yes	SRCC	Alive	9	Alive
70	White	Female	Others	III	T3	N1	No	None/Unknown	Yes	Adenocarcinoma	Dead	9	Dead
75	Others	Female	Married	III	T4	N3	Yes	Yes	Yes	Adenocarcinoma	Alive	52	Alive
48	White	Male	Single	III	T3	N0	Yes	Yes	Yes	Adenocarcinoma	Alive	38	Alive
70	White	Female	Single	II	T3	N0	Yes	Yes	Yes	Adenocarcinoma	Dead	16	Dead
60	White	Female	Others	III	T3	N0	Yes	None/Unknown	Yes	Adenocarcinoma	Alive	35	Dead
63	White	Male	Others	II	T3	N1	Yes	Yes	Yes	Adenocarcinoma	Alive	51	Alive
58	White	Male	Married	III	T3	N1	Yes	Yes	Yes	Adenocarcinoma	Alive	52	Alive
65	Black	Female	Others	II	T3	N0	Yes	None/Unknown	No/Unknown	Special Type	Alive	54	Alive
53	White	Male	Single	III	T4	N1	No	Yes	Yes	Adenocarcinoma	Dead	10	Dead
60	Others	Male	Married	III	T4	N0	Yes	Yes	Yes	Adenocarcinoma	Alive	51	Alive
44	White	Male	Single	III	T3	N1	Yes	None/Unknown	Yes	Adenocarcinoma	Alive	51	Alive
57	Others	Male	Married	II	T3	N1	No	Yes	Yes	Adenocarcinoma	Dead	5	Dead
52	White	Female	Married	III	T4	N3	Yes	Yes	Yes	SRCC	Dead	25	Dead
61	Black	Female	Single	I	T3	N2	No	None/Unknown	Yes	Adenocarcinoma	Dead	13	Dead
86	White	Female	Others	III	T3	N0	Yes	None/Unknown	No/Unknown	Adenocarcinoma	Alive	42	Alive
100+	White	Male	Married	II	T4	N1	No	None/Unknown	No/Unknown	Adenocarcinoma	Dead	4	Dead
38	Others	Female	Single	III	T3	N1	No	None/Unknown	Yes	SRCC	Dead	3	Dead
69	Others	Female	Married	I	T3	N0	Yes	None/Unknown	No/Unknown	Special Type	Alive	50	Alive
54	White	Male	Married	III	T3	N3	Yes	None/Unknown	Yes	Special Type	Dead	33	Dead
87	White	Male	Married	II	T3	N0	Yes	None/Unknown	No/Unknown	Adenocarcinoma	Alive	42	Dead
78	Others	Female	Married	III	T4	N1	Yes	Yes	Yes	Adenocarcinoma	Alive	48	Alive
71	Others	Male	Married	III	T4	N1	Yes	None/Unknown	Yes	Adenocarcinoma	Alive	49	Alive
56	Others	Male	Others	III	T3	N3	Yes	Yes	Yes	Adenocarcinoma	Alive	48	Alive
59	Black	Male	Single	III	T3	N0	Yes	None/Unknown	Yes	Special Type	Dead	20	Dead
46	Others	Male	Married	II	T3	N3	Yes	None/Unknown	Yes	Adenocarcinoma	Alive	48	Alive
53	White	Male	Married	III	T4	N1	Yes	Yes	Yes	SRCC	Dead	27	Dead
92	White	Female	Others	III	T4	N0	Yes	None/Unknown	No/Unknown	Adenocarcinoma	Dead	8	Dead
87	Others	Female	Others	IV	T4	N2	Yes	None/Unknown	No/Unknown	Special Type	Dead	4	Dead
61	White	Female	Single	I	T4	N0	Yes	None/Unknown	No/Unknown	Special Type	Alive	48	Alive
61	Others	Male	Single	III	T4	N0	Yes	None/Unknown	Yes	SRCC	Alive	48	Alive
56	Others	Female	Married	III	T4	N3	Yes	None/Unknown	No/Unknown	Adenocarcinoma	Dead	8	Dead
39	Others	Female	Married	IV	T4	N0	Yes	None/Unknown	Yes	Special Type	Alive	49	Alive
61	Others	Male	Married	II	T3	N0	Yes	Yes	Yes	Adenocarcinoma	Dead	28	Dead
70	White	Male	Married	I	T3	N2	Yes	Yes	No/Unknown	Adenocarcinoma	Alive	49	Alive
60	Others	Female	Married	III	T4	N3	Yes	None/Unknown	Yes	Adenocarcinoma	Alive	48	Alive
56	Others	Male	Married	III	T4	N1	Yes	Yes	Yes	SRCC	Alive	51	Alive
50	White	Male	Single	III	T4	N0	Yes	None/Unknown	Yes	Adenocarcinoma	Alive	33	Alive
51	Black	Female	Others	II	T3	N0	Yes	None/Unknown	Yes	Special Type	Alive	80	Alive
39	Others	Male	Married	III	T3	N2	Yes	Yes	Yes	Adenocarcinoma	Dead	48	Dead
51	White	Male	Single	III	T3	N0	Yes	None/Unknown	No/Unknown	Special Type	Alive	53	Alive
55	White	Male	Single	III	T3	N0	No	None/Unknown	No/Unknown	Adenocarcinoma	Dead	5	Dead
73	White	Female	Others	III	T4	N1	No	Yes	Yes	Adenocarcinoma	Dead	15	Dead
69	White	Male	Married	II	T3	N1	Yes	Yes	Yes	Adenocarcinoma	Alive	55	Alive
51	White	Female	Married	III	T4	N3	Yes	None/Unknown	Yes	SRCC	Dead	64	Dead
54	Black	Female	Single	II	T3	N1	No	None/Unknown	Yes	Adenocarcinoma	Alive	83	Alive
50	White	Male	Married	III	T3	N1	Yes	None/Unknown	Yes	Special Type	Alive	33	Dead
68	White	Male	Others	III	T4	N0	Yes	None/Unknown	No/Unknown	Special Type	Dead	2	Dead
75	White	Male	Others	III	T3	N1	No	Yes	Yes	Adenocarcinoma	Dead	4	Dead
73	White	Female	Others	III	T4	N0	Yes	None/Unknown	Yes	SRCC	Dead	45	Dead
69	White	Male	Married	III	T3	N2	Yes	None/Unknown	Yes	Adenocarcinoma	Alive	96	Alive
90	White	Male	Married	III	T4	N3	Yes	None/Unknown	No/Unknown	Adenocarcinoma	Alive	8	Dead
71	White	Female	Married	II	T3	N0	Yes	Yes	Yes	Adenocarcinoma	Alive	94	Alive
79	White	Male	Married	III	T3	N1	Yes	None/Unknown	Yes	Adenocarcinoma	Alive	61	Alive
84	White	Male	Married	III	T4	N0	No	None/Unknown	No/Unknown	Adenocarcinoma	Dead	2	Dead
83	White	Female	Others	I	T3	N0	Yes	Yes	Yes	Adenocarcinoma	Alive	110	Alive
91	White	Female	Others	III	T4	N0	No	None/Unknown	No/Unknown	Special Type	Dead	3	Dead
85	White	Male	Others	I	T3	N0	No	None/Unknown	No/Unknown	Adenocarcinoma	Dead	1	Dead
84	White	Male	Others	II	T3	N1	No	Yes	Yes	Adenocarcinoma	Dead	22	Dead
83	White	Male	Single	II	T3	N0	No	Yes	No/Unknown	Adenocarcinoma	Alive	4	Dead
84	White	Male	Married	III	T3	N1	No	Yes	Yes	Special Type	Dead	32	Dead
79	White	Male	Married	III	T4	N3	Yes	Yes	Yes	Adenocarcinoma	Alive	48	Alive
74	White	Male	Married	II	T3	N1	No	Yes	Yes	Adenocarcinoma	Dead	26	Dead
73	White	Male	Others	II	T3	N1	Yes	Yes	Yes	Adenocarcinoma	Alive	37	Dead
46	Black	Female	Single	III	T4	N1	Yes	Yes	Yes	Adenocarcinoma	Dead	27	Dead
61	White	Male	Married	II	T3	N3	No	None/Unknown	Yes	Adenocarcinoma	Dead	34	Dead
83	White	Male	Married	III	T3	N2	Yes	None/Unknown	Yes	Adenocarcinoma	Dead	35	Dead
84	White	Male	Others	II	T3	N1	No	Yes	No/Unknown	Adenocarcinoma	Dead	32	Dead
66	Others	Male	Married	III	T3	N0	Yes	Yes	Yes	Adenocarcinoma	Alive	89	Alive
77	White	Male	Single	III	T3	N1	Yes	Yes	Yes	SRCC	Alive	70	Alive
86	White	Male	Married	II	T3	N1	No	Yes	No/Unknown	Adenocarcinoma	Alive	7	Dead
64	White	Male	Married	III	T3	N1	No	Yes	No/Unknown	Adenocarcinoma	Dead	8	Dead
79	White	Female	Married	II	T4	N0	Yes	None/Unknown	No/Unknown	Special Type	Alive	85	Dead
60	White	Female	Others	III	T3	N0	Yes	Yes	Yes	SRCC	Alive	49	Dead
83	White	Female	Others	III	T4	N2	Yes	Yes	Yes	Adenocarcinoma	Alive	17	Dead
56	Black	Female	Married	III	T3	N0	Yes	None/Unknown	No/Unknown	Special Type	Dead	53	Dead
67	White	Female	Others	II	T4	N1	Yes	Yes	Yes	Adenocarcinoma	Dead	5	Dead
87	White	Male	Married	III	T3	N1	Yes	None/Unknown	Yes	Adenocarcinoma	Alive	49	Dead
81	White	Male	Married	III	T4	N0	Yes	Yes	Yes	Adenocarcinoma	Alive	11	Dead
69	White	Male	Others	II	T3	N2	Yes	None/Unknown	No/Unknown	Special Type	Dead	13	Dead
52	White	Male	Married	III	T4	N0	Yes	None/Unknown	Yes	Adenocarcinoma	Alive	83	Alive
80	White	Male	Single	I	T3	N0	No	Yes	Yes	Adenocarcinoma	Alive	16	Dead
79	White	Male	Married	III	T4	N3	Yes	Yes	Yes	Adenocarcinoma	Dead	15	Dead
74	White	Male	Married	III	T3	N1	Yes	Yes	Yes	Adenocarcinoma	Dead	10	Dead
67	Black	Male	Others	III	T3	N1	Yes	Yes	Yes	Adenocarcinoma	Alive	53	Alive
74	White	Male	Married	III	T3	N2	Yes	Yes	Yes	Adenocarcinoma	Dead	6	Dead
74	White	Male	Married	II	T3	N0	Yes	None/Unknown	Yes	Adenocarcinoma	Alive	111	Alive
74	White	Female	Single	III	T3	N2	Yes	Yes	Yes	Adenocarcinoma	Dead	8	Dead
76	White	Male	Married	III	T3	N0	Yes	None/Unknown	Yes	SRCC	Alive	98	Alive
66	White	Male	Married	IV	T3	N0	Yes	Yes	Yes	Adenocarcinoma	Dead	57	Dead
75	White	Male	Others	III	T3	N0	Yes	None/Unknown	No/Unknown	Adenocarcinoma	Dead	12	Dead
73	Black	Male	Married	III	T4	N3	Yes	None/Unknown	No/Unknown	SRCC	Dead	4	Dead
83	White	Male	Married	II	T3	N1	Yes	Yes	Yes	Adenocarcinoma	Dead	18	Dead
78	White	Female	Others	III	T3	N0	No	None/Unknown	Yes	Adenocarcinoma	Alive	66	Alive
73	Black	Male	Others	I	T4	N1	Yes	None/Unknown	No/Unknown	Special Type	Dead	5	Dead
61	White	Male	Married	II	T3	N0	Yes	Yes	Yes	Adenocarcinoma	Dead	29	Dead
74	White	Male	Married	I	T3	N0	Yes	Yes	Yes	Adenocarcinoma	Alive	62	Alive
78	Black	Male	Married	IV	T4	N0	Yes	None/Unknown	Yes	Adenocarcinoma	Alive	76	Alive
67	White	Male	Married	III	T4	N3	Yes	None/Unknown	Yes	SRCC	Dead	7	Dead
55	White	Male	Married	III	T3	N0	Yes	Yes	Yes	Adenocarcinoma	Alive	100	Alive
87	White	Female	Others	III	T4	N0	Yes	None/Unknown	No/Unknown	SRCC	Dead	34	Dead
78	White	Female	Married	III	T4	N2	Yes	None/Unknown	No/Unknown	Adenocarcinoma	Dead	1	Dead
52	White	Male	Married	III	T4	N1	Yes	None/Unknown	No/Unknown	Adenocarcinoma	Alive	118	Alive
71	White	Male	Married	III	T3	N1	Yes	Yes	Yes	Special Type	Dead	18	Dead
66	White	Male	Married	III	T3	N0	Yes	Yes	Yes	Adenocarcinoma	Dead	48	Dead
71	White	Male	Single	I	T3	N0	Yes	None/Unknown	No/Unknown	Adenocarcinoma	Dead	41	Dead
88	White	Male	Married	II	T3	N0	Yes	None/Unknown	No/Unknown	Adenocarcinoma	Alive	13	Dead
75	White	Female	Others	III	T4	N0	Yes	None/Unknown	No/Unknown	Adenocarcinoma	Alive	115	Alive
79	White	Male	Married	III	T4	N1	No	None/Unknown	No/Unknown	SRCC	Dead	4	Dead
93	Black	Female	Others	III	T4	N1	Yes	None/Unknown	No/Unknown	Adenocarcinoma	Alive	78	Dead
86	White	Male	Others	III	T3	N0	Yes	None/Unknown	No/Unknown	Adenocarcinoma	Dead	1	Dead
60	White	Female	Single	III	T4	N0	Yes	Yes	Yes	SRCC	Dead	32	Dead
66	White	Male	Married	III	T3	N2	Yes	Yes	Yes	Adenocarcinoma	Alive	116	Alive
73	White	Male	Married	III	T3	N0	Yes	None/Unknown	No/Unknown	SRCC	Dead	6	Dead
86	White	Male	Married	I	T4	N0	No	None/Unknown	No/Unknown	Special Type	Dead	32	Dead
76	White	Female	Others	III	T3	N0	Yes	Yes	Yes	Adenocarcinoma	Dead	27	Dead
67	Black	Male	Married	III	T4	N3	Yes	Yes	Yes	Adenocarcinoma	Dead	11	Dead
57	White	Female	Single	II	T3	N1	No	Yes	Yes	Adenocarcinoma	Dead	17	Dead
44	White	Female	Single	III	T3	N3	Yes	Yes	Yes	Adenocarcinoma	Alive	80	Dead
52	White	Male	Married	III	T3	N1	Yes	None/Unknown	Yes	SRCC	Alive	109	Alive
70	White	Male	Married	II	T3	N0	Yes	Yes	Yes	Adenocarcinoma	Dead	16	Dead
60	White	Male	Married	II	T3	N1	No	Yes	Yes	Adenocarcinoma	Alive	29	Dead
66	White	Male	Others	III	T3	N1	Yes	Yes	Yes	Adenocarcinoma	Alive	104	Alive
81	White	Male	Others	I	T3	N1	No	Yes	Yes	Adenocarcinoma	Dead	17	Dead
68	White	Female	Married	I	T3	N0	Yes	None/Unknown	Yes	Special Type	Alive	112	Alive
77	White	Male	Married	II	T3	N1	Yes	Yes	Yes	Special Type	Dead	37	Dead
49	White	Male	Others	III	T4	N0	No	None/Unknown	Yes	SRCC	Dead	3	Dead
71	White	Female	Others	I	T4	N0	Yes	Yes	Yes	Adenocarcinoma	Alive	109	Alive
69	White	Male	Single	II	T3	N0	Yes	None/Unknown	No/Unknown	Adenocarcinoma	Alive	109	Alive
84	White	Male	Married	II	T3	N1	Yes	None/Unknown	No/Unknown	Adenocarcinoma	Alive	108	Alive
69	White	Male	Married	III	T4	N1	No	None/Unknown	Yes	SRCC	Dead	6	Dead
39	White	Male	Single	III	T3	N1	Yes	Yes	Yes	SRCC	Dead	22	Dead
87	White	Female	Others	III	T3	N2	Yes	None/Unknown	No/Unknown	Adenocarcinoma	Dead	8	Dead
84	White	Female	Others	III	T4	N1	Yes	None/Unknown	No/Unknown	Adenocarcinoma	Dead	2	Dead
50	White	Male	Married	II	T3	N1	No	Yes	Yes	Adenocarcinoma	Dead	30	Dead
64	White	Female	Married	III	T4	N2	Yes	Yes	Yes	SRCC	Dead	97	Dead
71	White	Male	Married	III	T4	N1	Yes	Yes	Yes	Adenocarcinoma	Dead	18	Dead
41	White	Female	Married	III	T3	N1	Yes	Yes	Yes	Adenocarcinoma	Dead	35	Dead
73	White	Male	Married	III	T3	N1	Yes	Yes	Yes	Adenocarcinoma	Dead	50	Dead
67	White	Male	Married	III	T3	N3	Yes	Yes	Yes	Adenocarcinoma	Dead	20	Dead
83	White	Male	Married	II	T3	N2	Yes	None/Unknown	No/Unknown	Adenocarcinoma	Alive	1	Dead
58	Black	Female	Single	II	T4	N2	Yes	None/Unknown	No/Unknown	Adenocarcinoma	Dead	80	Dead
67	Black	Female	Others	II	T4	N0	No	None/Unknown	No/Unknown	Adenocarcinoma	Dead	4	Dead
82	White	Female	Married	III	T4	N0	No	None/Unknown	Yes	Adenocarcinoma	Dead	8	Dead
77	White	Female	Married	II	T3	N2	No	Yes	Yes	Adenocarcinoma	Alive	69	Dead
53	White	Male	Single	III	T3	N1	Yes	Yes	Yes	Adenocarcinoma	Alive	6	Alive
79	White	Male	Married	II	T3	N2	Yes	None/Unknown	Yes	Adenocarcinoma	Alive	107	Dead
51	White	Female	Others	III	T4	N2	Yes	None/Unknown	Yes	Special Type	Dead	107	Dead
78	White	Female	Single	II	T3	N1	No	None/Unknown	Yes	Adenocarcinoma	Dead	70	Dead
47	Black	Male	Single	III	T4	N2	Yes	None/Unknown	Yes	Special Type	Dead	24	Dead
50	White	Male	Others	III	T3	N0	Yes	Yes	Yes	SRCC	Dead	37	Dead
80	White	Female	Married	III	T4	N3	Yes	None/Unknown	No/Unknown	Special Type	Dead	13	Dead
59	White	Male	Married	IV	T3	N1	Yes	Yes	Yes	Special Type	Alive	119	Alive
63	White	Female	Single	III	T4	N3	Yes	None/Unknown	Yes	SRCC	Dead	13	Dead
73	White	Male	Married	III	T4	N2	Yes	None/Unknown	Yes	Adenocarcinoma	Alive	113	Alive
75	White	Male	Married	III	T4	N0	Yes	Yes	Yes	Adenocarcinoma	Dead	26	Dead
45	White	Male	Married	III	T4	N2	Yes	None/Unknown	Yes	Adenocarcinoma	Dead	49	Dead
46	White	Male	Married	II	T3	N1	Yes	None/Unknown	Yes	Adenocarcinoma	Alive	25	Alive
76	Black	Female	Single	III	T3	N1	No	None/Unknown	Yes	Adenocarcinoma	Dead	14	Dead
68	White	Male	Married	IV	T3	N1	Yes	Yes	Yes	Adenocarcinoma	Alive	101	Alive
72	White	Female	Others	II	T4	N1	No	Yes	Yes	Adenocarcinoma	Alive	29	Dead
57	White	Female	Others	II	T3	N0	Yes	Yes	Yes	Adenocarcinoma	Alive	6	Alive
69	White	Male	Others	III	T4	N0	No	None/Unknown	No/Unknown	Adenocarcinoma	Alive	1	Dead
82	White	Female	Married	III	T3	N3	Yes	None/Unknown	No/Unknown	Adenocarcinoma	Alive	1	Alive
70	Black	Male	Married	III	T4	N3	Yes	Yes	Yes	Special Type	Dead	32	Dead
69	White	Male	Married	III	T4	N0	Yes	Yes	Yes	Adenocarcinoma	Dead	44	Dead
64	White	Male	Married	III	T4	N3	Yes	None/Unknown	No/Unknown	SRCC	Dead	10	Dead
53	White	Male	Married	III	T4	N2	Yes	None/Unknown	Yes	Adenocarcinoma	Dead	24	Dead
78	White	Male	Married	III	T3	N2	No	Yes	Yes	Adenocarcinoma	Dead	19	Dead
81	White	Male	Married	III	T4	N1	Yes	None/Unknown	No/Unknown	Adenocarcinoma	Alive	31	Dead
60	White	Male	Married	II	T3	N1	No	Yes	Yes	Adenocarcinoma	Dead	24	Dead
60	White	Female	Married	II	T3	N0	Yes	None/Unknown	No/Unknown	Adenocarcinoma	Dead	41	Dead
65	White	Female	Married	III	T3	N0	Yes	None/Unknown	Yes	Adenocarcinoma	Dead	26	Dead
73	White	Female	Others	I	T3	N0	Yes	None/Unknown	No/Unknown	Special Type	Alive	54	Alive
61	White	Male	Married	II	T3	N0	Yes	Yes	Yes	Adenocarcinoma	Alive	107	Alive
83	White	Male	Married	III	T3	N0	No	Yes	Yes	Adenocarcinoma	Dead	86	Dead
81	White	Male	Married	III	T3	N1	No	Yes	Yes	Adenocarcinoma	Alive	102	Alive
65	White	Female	Married	III	T4	N2	Yes	None/Unknown	Yes	Adenocarcinoma	Alive	104	Alive
87	White	Male	Others	III	T4	N3	Yes	None/Unknown	No/Unknown	Adenocarcinoma	Dead	10	Dead
83	Black	Male	Married	III	T3	N0	Yes	None/Unknown	No/Unknown	Adenocarcinoma	Dead	7	Dead
74	White	Male	Married	III	T4	N3	Yes	None/Unknown	No/Unknown	Special Type	Dead	19	Dead
65	White	Male	Married	III	T3	N2	Yes	None/Unknown	Yes	Adenocarcinoma	Dead	25	Dead
50	White	Male	Married	II	T3	N0	Yes	None/Unknown	Yes	Adenocarcinoma	Alive	3	Alive
64	White	Female	Others	II	T3	N0	Yes	Yes	Yes	Adenocarcinoma	Alive	105	Dead
61	White	Male	Married	III	T4	N2	Yes	Yes	Yes	Adenocarcinoma	Dead	8	Dead
53	White	Male	Married	III	T3	N2	Yes	None/Unknown	Yes	Special Type	Dead	18	Dead
66	White	Male	Married	III	T3	N3	Yes	Yes	Yes	Special Type	Alive	98	Alive
76	White	Male	Single	III	T4	N0	Yes	Yes	Yes	Adenocarcinoma	Dead	8	Dead
50	White	Male	Single	I	T3	N1	Yes	Yes	Yes	Adenocarcinoma	Dead	29	Dead
83	Black	Female	Others	III	T3	N0	Yes	None/Unknown	Yes	Adenocarcinoma	Alive	98	Alive
38	White	Male	Married	III	T3	N0	Yes	None/Unknown	Yes	Special Type	Alive	9	Alive
71	Black	Female	Others	III	T4	N0	No	None/Unknown	Yes	Adenocarcinoma	Dead	7	Dead
52	White	Male	Single	III	T3	N1	Yes	None/Unknown	Yes	Adenocarcinoma	Alive	55	Alive
62	White	Female	Single	II	T4	N0	Yes	None/Unknown	No/Unknown	Adenocarcinoma	Dead	18	Dead
85	White	Male	Married	III	T4	N1	Yes	None/Unknown	Yes	Special Type	Dead	16	Dead
84	White	Female	Married	III	T4	N3	Yes	None/Unknown	Yes	SRCC	Dead	20	Dead
79	White	Male	Married	II	T4	N0	No	Yes	Yes	Adenocarcinoma	Dead	3	Dead
65	White	Male	Married	III	T3	N1	Yes	None/Unknown	Yes	Special Type	Dead	22	Dead
70	White	Female	Single	III	T4	N2	Yes	None/Unknown	No/Unknown	SRCC	Alive	1	Alive
79	White	Male	Married	III	T4	N3	Yes	None/Unknown	Yes	SRCC	Dead	13	Dead
55	White	Female	Married	III	T4	N0	Yes	None/Unknown	Yes	SRCC	Alive	102	Alive
77	White	Female	Others	III	T3	N3	Yes	Yes	Yes	SRCC	Dead	19	Dead
67	White	Male	Married	III	T4	N1	No	None/Unknown	Yes	SRCC	Dead	25	Dead
85	Black	Female	Others	III	T3	N1	Yes	None/Unknown	Yes	Adenocarcinoma	Dead	41	Dead
79	White	Female	Others	III	T3	N0	No	Yes	Yes	Adenocarcinoma	Dead	51	Dead
57	White	Male	Married	III	T3	N1	Yes	Yes	Yes	Adenocarcinoma	Alive	96	Alive
76	White	Female	Married	III	T4	N3	Yes	None/Unknown	Yes	SRCC	Dead	29	Dead
78	White	Female	Single	IV	T3	N1	No	Yes	Yes	Undifferentiated	Dead	16	Dead
64	White	Male	Married	III	T3	N2	Yes	Yes	Yes	Adenocarcinoma	Dead	21	Dead
59	Others	Male	Married	III	T4	N0	Yes	None/Unknown	Yes	Adenocarcinoma	Alive	100	Alive
50	White	Female	Married	III	T3	N0	Yes	Yes	Yes	Adenocarcinoma	Alive	7	Alive
76	White	Male	Others	II	T3	N0	Yes	None/Unknown	No/Unknown	Special Type	Dead	63	Dead
60	White	Male	Married	II	T3	N1	Yes	Yes	Yes	Adenocarcinoma	Alive	7	Alive
58	White	Male	Married	III	T3	N1	Yes	Yes	Yes	Adenocarcinoma	Dead	35	Dead
53	White	Male	Married	III	T3	N1	Yes	Yes	Yes	Adenocarcinoma	Alive	96	Alive
54	White	Male	Married	III	T4	N2	Yes	Yes	Yes	Adenocarcinoma	Alive	105	Alive
88	White	Male	Married	II	T3	N1	No	Yes	Yes	Adenocarcinoma	Alive	9	Dead
70	Black	Female	Others	III	T3	N3	Yes	Yes	Yes	Adenocarcinoma	Dead	34	Dead
70	Black	Male	Married	III	T3	N0	Yes	Yes	Yes	Adenocarcinoma	Alive	101	Alive
62	White	Male	Married	III	T3	N0	Yes	Yes	Yes	Adenocarcinoma	Dead	16	Dead
73	White	Male	Married	III	T3	N0	No	None/Unknown	Yes	Adenocarcinoma	Alive	95	Dead
64	White	Male	Married	III	T3	N2	Yes	Yes	Yes	Adenocarcinoma	Dead	24	Dead
37	White	Female	Married	III	T4	N3	Yes	Yes	Yes	Adenocarcinoma	Dead	11	Dead
25	White	Female	Single	II	T3	N0	Yes	None/Unknown	No/Unknown	Special Type	Alive	77	Alive
36	White	Female	Married	II	T3	N1	Yes	None/Unknown	Yes	Adenocarcinoma	Alive	104	Alive
63	White	Female	Married	III	T4	N0	Yes	None/Unknown	Yes	Special Type	Dead	29	Dead
71	White	Male	Married	III	T4	N2	Yes	None/Unknown	Yes	Adenocarcinoma	Dead	13	Dead
68	White	Male	Married	III	T4	N0	No	None/Unknown	No/Unknown	Special Type	Dead	1	Dead
63	White	Male	Married	II	T3	N1	No	Yes	Yes	Adenocarcinoma	Dead	28	Dead
72	White	Female	Others	III	T3	N0	No	Yes	Yes	Adenocarcinoma	Alive	21	Dead
91	White	Male	Married	II	T3	N0	No	None/Unknown	No/Unknown	Adenocarcinoma	Dead	1	Dead
55	Black	Male	Married	III	T3	N3	No	Yes	Yes	Adenocarcinoma	Dead	20	Dead
35	White	Female	Married	III	T4	N3	Yes	None/Unknown	Yes	SRCC	Dead	41	Dead
45	Black	Female	Others	III	T3	N2	Yes	None/Unknown	Yes	Adenocarcinoma	Alive	93	Alive
70	White	Female	Others	III	T4	N3	Yes	Yes	Yes	SRCC	Dead	60	Dead
70	White	Male	Married	III	T4	N3	Yes	None/Unknown	Yes	Adenocarcinoma	Dead	12	Dead
50	White	Male	Married	III	T3	N0	Yes	None/Unknown	Yes	Adenocarcinoma	Dead	16	Dead
65	White	Male	Single	II	T3	N1	No	Yes	Yes	Adenocarcinoma	Dead	21	Dead
50	White	Female	Married	III	T4	N3	Yes	Yes	Yes	Adenocarcinoma	Dead	30	Dead
81	Black	Female	Others	III	T4	N3	Yes	Yes	Yes	SRCC	Dead	45	Dead
77	Black	Male	Single	III	T3	N1	No	None/Unknown	Yes	Adenocarcinoma	Dead	30	Dead
62	White	Male	Others	II	T3	N1	No	Yes	No/Unknown	Adenocarcinoma	Alive	17	Dead
54	White	Female	Married	III	T4	N3	Yes	None/Unknown	Yes	SRCC	Dead	15	Dead
56	White	Female	Married	III	T4	N3	Yes	Yes	Yes	SRCC	Alive	95	Alive
69	Black	Female	Single	III	T3	N1	No	None/Unknown	No/Unknown	Adenocarcinoma	Alive	10	Dead
41	White	Female	Married	III	T3	N0	Yes	None/Unknown	No/Unknown	Special Type	Alive	86	Alive
59	White	Female	Single	III	T4	N3	Yes	None/Unknown	Yes	SRCC	Dead	70	Dead
86	White	Female	Married	III	T3	N0	No	Yes	No/Unknown	Adenocarcinoma	Alive	83	Dead
62	White	Male	Single	III	T3	N2	Yes	None/Unknown	Yes	Adenocarcinoma	Dead	35	Dead
74	White	Female	Others	III	T3	N2	Yes	None/Unknown	Yes	SRCC	Dead	52	Dead
51	White	Male	Married	III	T4	N2	No	None/Unknown	Yes	Adenocarcinoma	Dead	9	Dead
88	White	Female	Others	II	T3	N0	No	None/Unknown	Yes	Adenocarcinoma	Dead	6	Dead
74	White	Male	Married	III	T3	N3	Yes	None/Unknown	Yes	SRCC	Dead	10	Dead
65	White	Male	Married	III	T3	N2	No	Yes	Yes	Adenocarcinoma	Alive	52	Alive
64	White	Male	Married	III	T3	N2	Yes	Yes	Yes	Adenocarcinoma	Dead	21	Dead
32	White	Male	Married	III	T3	N0	Yes	None/Unknown	Yes	Special Type	Dead	44	Dead
85	White	Male	Married	II	T3	N1	No	Yes	Yes	Adenocarcinoma	Dead	8	Dead
74	White	Female	Married	III	T3	N0	Yes	None/Unknown	No/Unknown	Adenocarcinoma	Alive	77	Dead
71	White	Male	Married	III	T3	N0	Yes	Yes	Yes	SRCC	Dead	26	Dead
54	White	Male	Married	III	T3	N0	Yes	Yes	Yes	Adenocarcinoma	Dead	30	Dead
76	White	Female	Married	II	T3	N1	No	Yes	Yes	Adenocarcinoma	Alive	1	Dead
67	White	Male	Married	II	T3	N3	Yes	Yes	Yes	Adenocarcinoma	Dead	32	Dead
78	White	Female	Others	III	T3	N0	Yes	None/Unknown	Yes	Adenocarcinoma	Dead	80	Dead
70	White	Male	Married	III	T3	N1	Yes	Yes	Yes	Special Type	Alive	38	Dead
81	White	Male	Others	II	T3	N0	No	Yes	Yes	Adenocarcinoma	Dead	22	Dead
74	White	Female	Married	III	T3	N0	Yes	None/Unknown	No/Unknown	Adenocarcinoma	Alive	94	Alive
85	White	Female	Others	II	T3	N0	Yes	None/Unknown	No/Unknown	Adenocarcinoma	Alive	89	Alive
71	White	Male	Married	III	T3	N3	Yes	Yes	Yes	Special Type	Dead	12	Dead
41	White	Male	Married	II	T3	N3	Yes	Yes	Yes	Adenocarcinoma	Dead	48	Dead
60	White	Male	Married	III	T3	N2	Yes	Yes	Yes	Adenocarcinoma	Alive	5	Alive
86	White	Male	Married	II	T3	N0	Yes	None/Unknown	No/Unknown	Adenocarcinoma	Alive	24	Dead
70	White	Male	Married	I	T3	N0	Yes	None/Unknown	No/Unknown	Special Type	Alive	88	Alive
84	White	Male	Others	III	T3	N1	No	Yes	Yes	Adenocarcinoma	Dead	1	Dead
49	White	Female	Married	III	T3	N1	Yes	None/Unknown	Yes	Adenocarcinoma	Alive	85	Alive
67	Black	Female	Married	III	T4	N1	Yes	None/Unknown	Yes	SRCC	Dead	18	Dead
59	Black	Male	Single	III	T3	N2	No	None/Unknown	Yes	Adenocarcinoma	Dead	4	Dead
72	White	Male	Others	II	T3	N2	Yes	Yes	Yes	Adenocarcinoma	Dead	9	Dead
67	Others	Female	Others	III	T3	N0	Yes	None/Unknown	Yes	Adenocarcinoma	Alive	76	Alive
71	Others	Female	Others	III	T4	N3	Yes	None/Unknown	Yes	Adenocarcinoma	Dead	32	Dead
78	Black	Male	Married	III	T4	N3	Yes	Yes	Yes	Adenocarcinoma	Dead	16	Dead
54	White	Male	Married	III	T3	N1	Yes	None/Unknown	Yes	SRCC	Dead	33	Dead
43	White	Female	Married	II	T3	N0	Yes	Yes	Yes	Adenocarcinoma	Alive	88	Alive
73	Black	Male	Married	III	T4	N2	Yes	Yes	Yes	Adenocarcinoma	Dead	70	Dead
43	White	Male	Single	III	T3	N3	Yes	Yes	Yes	Adenocarcinoma	Alive	77	Alive
83	White	Female	Married	III	T3	N0	No	None/Unknown	Yes	Adenocarcinoma	Dead	40	Dead
87	White	Male	Married	III	T3	N1	No	None/Unknown	Yes	Adenocarcinoma	Dead	16	Dead
69	White	Female	Others	IV	T3	N0	Yes	None/Unknown	Yes	Special Type	Alive	93	Alive
58	White	Male	Married	II	T3	N0	Yes	None/Unknown	Yes	Special Type	Alive	86	Alive
61	White	Male	Married	II	T3	N0	No	Yes	Yes	Adenocarcinoma	Dead	5	Dead
91	White	Male	Married	I	T3	N1	No	None/Unknown	No/Unknown	Adenocarcinoma	Dead	2	Dead
56	White	Male	Married	IV	T3	N1	Yes	Yes	Yes	Adenocarcinoma	Dead	41	Dead
59	White	Male	Married	III	T3	N1	Yes	Yes	Yes	Adenocarcinoma	Dead	17	Dead
76	White	Male	Married	II	T3	N0	Yes	None/Unknown	Yes	Adenocarcinoma	Alive	84	Alive
83	White	Male	Others	II	T3	N2	Yes	None/Unknown	No/Unknown	Adenocarcinoma	Dead	3	Dead
82	White	Male	Married	III	T3	N0	Yes	None/Unknown	Yes	Adenocarcinoma	Dead	64	Dead
67	White	Female	Single	III	T4	N3	Yes	None/Unknown	Yes	SRCC	Dead	28	Dead
62	White	Male	Married	III	T3	N1	Yes	None/Unknown	Yes	Adenocarcinoma	Alive	92	Alive
57	White	Female	Single	III	T4	N2	Yes	None/Unknown	Yes	Adenocarcinoma	Dead	12	Dead
73	White	Male	Married	III	T3	N2	No	None/Unknown	Yes	Adenocarcinoma	Dead	44	Dead
82	White	Female	Married	I	T4	N0	Yes	None/Unknown	No/Unknown	Special Type	Alive	85	Alive
74	White	Male	Married	I	T3	N0	Yes	None/Unknown	No/Unknown	Special Type	Alive	38	Alive
62	White	Female	Others	III	T4	N1	Yes	None/Unknown	Yes	Special Type	Dead	43	Dead
71	White	Male	Others	III	T3	N1	No	None/Unknown	No/Unknown	Adenocarcinoma	Alive	3	Dead
59	White	Female	Single	I	T3	N0	Yes	None/Unknown	No/Unknown	Special Type	Alive	81	Alive
79	White	Female	Married	III	T4	N1	No	None/Unknown	Yes	Adenocarcinoma	Dead	23	Dead
92	White	Male	Single	III	T4	N1	Yes	None/Unknown	No/Unknown	Adenocarcinoma	Alive	18	Dead
76	Others	Male	Married	III	T4	N3	Yes	None/Unknown	Yes	SRCC	Dead	12	Dead
55	Black	Male	Married	III	T3	N0	No	Yes	Yes	Adenocarcinoma	Dead	6	Dead
50	White	Male	Married	II	T3	N1	No	Yes	Yes	Adenocarcinoma	Dead	5	Dead
56	White	Female	Married	II	T3	N1	Yes	None/Unknown	No/Unknown	Special Type	Alive	83	Alive
64	White	Male	Married	III	T4	N3	Yes	None/Unknown	Yes	SRCC	Dead	55	Dead
59	White	Male	Single	I	T3	N1	Yes	None/Unknown	Yes	Adenocarcinoma	Alive	77	Alive
64	White	Male	Others	III	T3	N1	No	None/Unknown	Yes	Adenocarcinoma	Dead	1	Dead
65	White	Female	Married	II	T3	N0	No	None/Unknown	Yes	Adenocarcinoma	Dead	12	Dead
79	White	Male	Married	II	T4	N0	No	None/Unknown	No/Unknown	Adenocarcinoma	Alive	10	Dead
92	White	Female	Others	III	T3	N0	Yes	None/Unknown	No/Unknown	Adenocarcinoma	Alive	68	Dead
74	White	Female	Married	III	T3	N1	No	None/Unknown	Yes	Adenocarcinoma	Dead	32	Dead
50	Others	Male	Married	III	T3	N1	Yes	Yes	Yes	Adenocarcinoma	Alive	81	Alive
62	White	Male	Married	III	T3	N1	Yes	Yes	Yes	Adenocarcinoma	Dead	19	Dead
77	White	Male	Married	III	T4	N1	Yes	Yes	Yes	SRCC	Alive	16	Dead
61	White	Male	Married	III	T3	N1	Yes	Yes	Yes	SRCC	Alive	80	Alive
68	White	Male	Married	II	T3	N1	Yes	Yes	Yes	Adenocarcinoma	Dead	14	Dead
66	White	Female	Others	I	T3	N0	Yes	None/Unknown	No/Unknown	Special Type	Alive	75	Alive
50	Black	Male	Single	III	T3	N3	Yes	None/Unknown	No/Unknown	Adenocarcinoma	Alive	16	Dead
82	White	Male	Married	II	T3	N1	Yes	None/Unknown	No/Unknown	Adenocarcinoma	Dead	36	Dead
55	White	Male	Single	III	T3	N0	Yes	Yes	Yes	Adenocarcinoma	Dead	15	Dead
61	White	Male	Married	III	T3	N0	Yes	Yes	Yes	Adenocarcinoma	Alive	73	Alive
71	White	Male	Single	III	T3	N2	No	Yes	Yes	Adenocarcinoma	Dead	9	Dead
79	White	Female	Others	III	T3	N0	Yes	None/Unknown	No/Unknown	Adenocarcinoma	Dead	7	Dead
55	White	Male	Others	II	T3	N2	No	Yes	Yes	Adenocarcinoma	Dead	13	Dead
81	Black	Male	Married	III	T3	N1	No	Yes	Yes	Adenocarcinoma	Alive	4	Alive
85	White	Male	Married	III	T4	N3	No	None/Unknown	No/Unknown	Adenocarcinoma	Dead	1	Dead
65	White	Male	Married	I	T4	N0	Yes	None/Unknown	Yes	Special Type	Alive	75	Alive
71	White	Male	Married	III	T3	N0	Yes	None/Unknown	Yes	Adenocarcinoma	Alive	82	Alive
84	White	Female	Married	III	T3	N0	No	None/Unknown	No/Unknown	SRCC	Alive	1	Dead
42	White	Male	Married	III	T3	N1	Yes	Yes	Yes	Adenocarcinoma	Alive	20	Alive
83	White	Female	Others	III	T4	N3	Yes	None/Unknown	No/Unknown	SRCC	Dead	10	Dead
90	White	Male	Others	III	T3	N1	No	Yes	Yes	Special Type	Alive	33	Dead
75	White	Male	Married	III	T3	N0	No	Yes	Yes	Adenocarcinoma	Dead	8	Dead
74	White	Male	Married	III	T4	N3	No	None/Unknown	Yes	Adenocarcinoma	Dead	6	Dead
72	White	Male	Others	II	T3	N3	Yes	None/Unknown	No/Unknown	Adenocarcinoma	Dead	4	Dead
82	White	Male	Married	II	T4	N1	Yes	Yes	Yes	Adenocarcinoma	Dead	29	Dead
59	White	Male	Married	II	T3	N0	Yes	None/Unknown	Yes	Adenocarcinoma	Alive	77	Alive
81	Black	Male	Married	III	T4	N0	No	None/Unknown	No/Unknown	Special Type	Dead	2	Dead
85	White	Male	Others	II	T3	N0	No	None/Unknown	Yes	Adenocarcinoma	Dead	25	Dead
52	Black	Male	Single	III	T4	N3	Yes	None/Unknown	Yes	SRCC	Alive	82	Alive
76	White	Female	Married	I	T3	N0	Yes	Yes	Yes	Adenocarcinoma	Alive	72	Alive
63	White	Male	Married	III	T3	N1	Yes	Yes	Yes	Adenocarcinoma	Dead	13	Dead
36	White	Male	Single	III	T3	N2	Yes	None/Unknown	Yes	Adenocarcinoma	Alive	5	Alive
37	White	Female	Single	III	T4	N3	Yes	None/Unknown	No/Unknown	SRCC	Dead	4	Dead
72	White	Female	Married	III	T3	N0	No	Yes	Yes	Adenocarcinoma	Dead	14	Dead
66	White	Female	Others	III	T4	N0	Yes	Yes	Yes	Adenocarcinoma	Alive	56	Dead
65	White	Male	Married	III	T3	N3	Yes	Yes	Yes	Adenocarcinoma	Dead	26	Dead
82	White	Female	Single	III	T3	N0	No	None/Unknown	Yes	Adenocarcinoma	Dead	7	Dead
69	Black	Female	Others	III	T3	N2	Yes	None/Unknown	No/Unknown	SRCC	Dead	14	Dead
32	White	Male	Single	I	T3	N0	Yes	None/Unknown	Yes	Special Type	Alive	82	Alive
75	White	Female	Married	III	T4	N0	Yes	None/Unknown	No/Unknown	Adenocarcinoma	Dead	63	Dead
52	White	Male	Married	III	T4	N2	Yes	Yes	Yes	Adenocarcinoma	Dead	21	Dead
86	Black	Female	Others	I	T3	N1	Yes	None/Unknown	No/Unknown	Adenocarcinoma	Alive	20	Dead
68	Black	Male	Others	II	T3	N1	No	None/Unknown	Yes	Adenocarcinoma	Alive	4	Dead
82	White	Female	Others	III	T3	N3	Yes	None/Unknown	No/Unknown	Adenocarcinoma	Dead	21	Dead
40	White	Male	Married	III	T3	N0	Yes	Yes	Yes	Special Type	Dead	25	Dead
62	Others	Female	Married	III	T3	N0	No	Yes	Yes	Adenocarcinoma	Alive	26	Dead
92	White	Male	Married	III	T3	N1	Yes	None/Unknown	No/Unknown	SRCC	Alive	6	Dead
87	White	Male	Others	I	T4	N0	Yes	None/Unknown	No/Unknown	Special Type	Alive	77	Alive
84	White	Female	Others	III	T3	N0	No	None/Unknown	No/Unknown	Adenocarcinoma	Dead	5	Dead
45	White	Male	Single	III	T3	N1	No	Yes	Yes	Adenocarcinoma	Dead	10	Dead
86	White	Male	Married	II	T3	N0	Yes	None/Unknown	No/Unknown	Adenocarcinoma	Alive	72	Alive
83	White	Male	Married	III	T3	N0	No	Yes	Yes	SRCC	Dead	17	Dead
67	White	Female	Married	III	T4	N3	Yes	Yes	Yes	Special Type	Alive	2	Dead
78	White	Female	Others	I	T3	N0	Yes	None/Unknown	No/Unknown	Special Type	Alive	70	Alive
74	White	Female	Single	III	T3	N0	Yes	Yes	Yes	Adenocarcinoma	Alive	69	Alive
72	White	Male	Others	III	T3	N1	No	Yes	Yes	SRCC	Dead	14	Dead
82	White	Female	Married	III	T4	N1	Yes	None/Unknown	No/Unknown	Adenocarcinoma	Dead	1	Dead
72	White	Male	Married	III	T3	N2	Yes	None/Unknown	Yes	SRCC	Dead	19	Dead
77	White	Female	Others	III	T4	N1	Yes	Yes	Yes	Adenocarcinoma	Dead	13	Dead
72	White	Male	Married	III	T3	N0	No	Yes	Yes	Adenocarcinoma	Alive	56	Dead
66	White	Male	Married	III	T3	N3	Yes	None/Unknown	Yes	Adenocarcinoma	Alive	65	Alive
58	White	Male	Married	III	T3	N1	No	Yes	Yes	SRCC	Dead	36	Dead
71	White	Male	Married	III	T3	N1	Yes	Yes	Yes	Adenocarcinoma	Alive	63	Alive
82	White	Female	Others	II	T3	N1	Yes	Yes	Yes	Adenocarcinoma	Dead	8	Dead
59	White	Male	Single	III	T3	N1	Yes	None/Unknown	Yes	Adenocarcinoma	Dead	16	Dead
58	White	Female	Married	I	T4	N3	Yes	Yes	Yes	Adenocarcinoma	Alive	62	Alive
50	White	Male	Others	III	T4	N3	Yes	None/Unknown	No/Unknown	Special Type	Dead	29	Dead
56	White	Male	Married	III	T3	N1	Yes	Yes	Yes	Adenocarcinoma	Alive	63	Alive
76	White	Male	Married	I	T3	N1	Yes	Yes	Yes	Adenocarcinoma	Alive	61	Alive
72	Black	Male	Single	II	T4	N1	Yes	Yes	Yes	Adenocarcinoma	Alive	44	Dead
81	White	Female	Married	II	T3	N2	Yes	None/Unknown	No/Unknown	Adenocarcinoma	Dead	15	Dead
58	White	Male	Married	I	T3	N3	Yes	None/Unknown	No/Unknown	Adenocarcinoma	Dead	21	Dead
69	White	Male	Married	II	T3	N1	No	Yes	Yes	Adenocarcinoma	Alive	62	Alive
72	White	Male	Married	III	T3	N1	No	Yes	Yes	SRCC	Dead	49	Dead
53	White	Female	Single	III	T3	N0	No	None/Unknown	Yes	SRCC	Dead	13	Dead
43	White	Female	Married	III	T3	N0	Yes	Yes	Yes	Adenocarcinoma	Dead	15	Dead
70	White	Male	Married	II	T3	N1	No	None/Unknown	Yes	Adenocarcinoma	Dead	25	Dead
86	White	Female	Others	III	T4	N3	Yes	None/Unknown	No/Unknown	SRCC	Dead	35	Dead
67	White	Male	Married	II	T3	N0	Yes	Yes	Yes	Adenocarcinoma	Alive	67	Alive
69	White	Female	Single	III	T4	N2	Yes	None/Unknown	Yes	Special Type	Dead	18	Dead
41	White	Male	Married	III	T4	N3	Yes	None/Unknown	Yes	Special Type	Dead	13	Dead
52	Others	Male	Single	III	T3	N1	Yes	Yes	Yes	SRCC	Alive	71	Alive
54	Black	Male	Others	III	T3	N0	Yes	None/Unknown	No/Unknown	Adenocarcinoma	Dead	17	Dead
60	Black	Male	Married	IV	T4	N0	Yes	None/Unknown	Yes	Special Type	Dead	27	Dead
72	White	Female	Married	II	T4	N1	No	None/Unknown	No/Unknown	Adenocarcinoma	Alive	1	Alive
85	White	Female	Single	II	T4	N1	Yes	None/Unknown	No/Unknown	Adenocarcinoma	Alive	62	Alive
57	Black	Female	Single	III	T3	N2	Yes	None/Unknown	Yes	SRCC	Dead	9	Dead
73	White	Male	Married	I	T3	N0	Yes	None/Unknown	Yes	Adenocarcinoma	Alive	60	Alive
60	White	Female	Married	III	T3	N3	Yes	None/Unknown	Yes	SRCC	Dead	34	Dead
62	White	Male	Single	II	T3	N3	Yes	Yes	Yes	Adenocarcinoma	Dead	11	Dead
79	White	Female	Others	III	T3	N0	Yes	Yes	Yes	Adenocarcinoma	Alive	60	Alive
46	White	Female	Married	III	T4	N1	Yes	Yes	Yes	Adenocarcinoma	Dead	33	Dead
50	White	Male	Married	II	T3	N0	Yes	None/Unknown	Yes	Adenocarcinoma	Alive	11	Alive
59	White	Male	Married	III	T3	N0	Yes	None/Unknown	Yes	Adenocarcinoma	Dead	31	Dead
83	White	Male	Single	III	T3	N2	No	Yes	Yes	Adenocarcinoma	Dead	16	Dead
67	White	Male	Married	III	T3	N1	Yes	Yes	Yes	Adenocarcinoma	Alive	61	Alive
80	White	Male	Married	III	T3	N0	No	None/Unknown	Yes	Special Type	Dead	7	Dead
46	White	Male	Single	II	T3	N2	Yes	Yes	Yes	Adenocarcinoma	Dead	39	Dead
74	White	Male	Married	III	T3	N1	No	None/Unknown	Yes	Adenocarcinoma	Alive	47	Dead
91	White	Male	Married	III	T3	N0	No	None/Unknown	No/Unknown	Special Type	Dead	3	Dead
67	White	Female	Married	III	T4	N3	Yes	Yes	Yes	Special Type	Dead	14	Dead
47	White	Male	Single	III	T4	N2	Yes	None/Unknown	Yes	Adenocarcinoma	Dead	44	Dead
53	Black	Female	Married	II	T3	N2	Yes	Yes	Yes	Adenocarcinoma	Alive	60	Alive
77	White	Male	Married	III	T3	N3	Yes	None/Unknown	Yes	Adenocarcinoma	Alive	68	Alive
68	Black	Female	Others	III	T3	N1	Yes	None/Unknown	Yes	Adenocarcinoma	Alive	54	Alive
81	Black	Male	Married	II	T3	N1	No	None/Unknown	Yes	Adenocarcinoma	Dead	43	Dead
54	White	Male	Married	III	T3	N2	Yes	None/Unknown	Yes	Adenocarcinoma	Alive	71	Alive
82	White	Male	Married	II	T3	N0	Yes	None/Unknown	Yes	Special Type	Alive	58	Alive
62	White	Male	Married	I	T3	N1	Yes	None/Unknown	Yes	Adenocarcinoma	Dead	8	Dead
62	White	Male	Married	III	T3	N1	No	None/Unknown	No/Unknown	Adenocarcinoma	Dead	1	Dead
61	White	Male	Married	II	T3	N3	Yes	Yes	Yes	Adenocarcinoma	Alive	57	Dead
64	White	Male	Others	II	T3	N0	Yes	Yes	Yes	Adenocarcinoma	Dead	51	Dead
82	White	Male	Married	III	T4	N3	Yes	None/Unknown	Yes	Adenocarcinoma	Dead	20	Dead
73	White	Female	Married	I	T4	N0	Yes	None/Unknown	Yes	Special Type	Alive	60	Alive
67	White	Male	Married	III	T3	N0	Yes	Yes	Yes	Adenocarcinoma	Alive	48	Alive
57	Black	Male	Single	III	T4	N3	Yes	None/Unknown	Yes	SRCC	Dead	16	Dead
35	White	Male	Married	III	T3	N1	Yes	Yes	Yes	Adenocarcinoma	Alive	54	Alive
70	White	Female	Married	III	T3	N1	Yes	Yes	Yes	Adenocarcinoma	Alive	58	Alive
79	White	Male	Married	III	T3	N2	Yes	Yes	Yes	Adenocarcinoma	Dead	15	Dead
64	White	Male	Married	II	T3	N2	Yes	None/Unknown	Yes	Adenocarcinoma	Alive	53	Alive
80	White	Female	Married	III	T3	N2	Yes	None/Unknown	No/Unknown	Adenocarcinoma	Alive	54	Alive
58	White	Male	Married	III	T4	N3	Yes	None/Unknown	Yes	Adenocarcinoma	Dead	13	Dead
68	White	Male	Married	III	T3	N1	Yes	Yes	Yes	Adenocarcinoma	Dead	17	Dead
76	Others	Male	Married	III	T3	N2	Yes	Yes	Yes	Adenocarcinoma	Dead	27	Dead
68	White	Male	Married	III	T4	N0	Yes	None/Unknown	Yes	Adenocarcinoma	Alive	57	Alive
65	Black	Male	Others	II	T4	N1	No	None/Unknown	Yes	Adenocarcinoma	Dead	33	Dead
82	Black	Female	Married	I	T3	N0	Yes	None/Unknown	No/Unknown	Special Type	Alive	2	Alive
71	Others	Female	Married	II	T4	N0	Yes	None/Unknown	No/Unknown	Special Type	Alive	56	Alive
49	White	Male	Married	I	T3	N2	Yes	Yes	Yes	Adenocarcinoma	Alive	53	Alive
59	White	Male	Married	II	T3	N2	Yes	None/Unknown	Yes	Adenocarcinoma	Alive	50	Alive
67	White	Male	Others	IV	T3	N0	Yes	Yes	Yes	SRCC	Dead	17	Dead
73	White	Male	Married	II	T3	N1	Yes	Yes	Yes	Adenocarcinoma	Dead	36	Dead
61	Black	Male	Others	II	T3	N0	Yes	None/Unknown	Yes	Adenocarcinoma	Alive	48	Alive
71	White	Male	Others	II	T4	N1	Yes	Yes	Yes	Adenocarcinoma	Alive	51	Alive
80	White	Male	Married	III	T4	N2	No	None/Unknown	Yes	Adenocarcinoma	Dead	4	Dead
72	White	Male	Married	III	T3	N0	Yes	None/Unknown	No/Unknown	Adenocarcinoma	Dead	45	Dead
66	White	Male	Others	III	T3	N2	No	Yes	Yes	Adenocarcinoma	Dead	23	Dead
54	White	Male	Married	III	T4	N3	Yes	Yes	Yes	Adenocarcinoma	Alive	23	Dead
79	Others	Male	Married	III	T3	N3	Yes	None/Unknown	Yes	Adenocarcinoma	Dead	20	Dead
50	White	Male	Single	III	T3	N1	Yes	Yes	No/Unknown	Adenocarcinoma	Dead	19	Dead
72	White	Male	Married	II	T3	N2	No	Yes	Yes	Adenocarcinoma	Dead	10	Dead
73	White	Male	Married	II	T4	N0	Yes	Yes	Yes	Adenocarcinoma	Dead	16	Dead
54	Black	Male	Single	II	T4	N2	Yes	Yes	Yes	Adenocarcinoma	Dead	37	Dead
64	White	Male	Married	II	T3	N1	Yes	Yes	Yes	Adenocarcinoma	Alive	59	Alive
74	White	Male	Single	II	T3	N1	No	Yes	Yes	Adenocarcinoma	Alive	49	Alive
60	White	Male	Others	II	T4	N3	Yes	Yes	Yes	Adenocarcinoma	Dead	21	Dead
76	Others	Male	Married	III	T3	N0	No	Yes	Yes	Adenocarcinoma	Dead	11	Dead
74	White	Female	Others	II	T3	N0	Yes	None/Unknown	Yes	Adenocarcinoma	Alive	53	Alive
81	White	Male	Single	III	T3	N2	No	Yes	No/Unknown	Adenocarcinoma	Dead	1	Dead
60	White	Female	Married	III	T4	N1	Yes	None/Unknown	Yes	Adenocarcinoma	Alive	55	Alive
62	White	Female	Married	III	T4	N3	Yes	None/Unknown	Yes	SRCC	Dead	12	Dead
52	Black	Male	Married	III	T3	N1	Yes	Yes	Yes	Adenocarcinoma	Dead	26	Dead
56	White	Male	Married	III	T3	N0	Yes	Yes	Yes	Adenocarcinoma	Alive	52	Alive
51	White	Female	Married	III	T4	N3	Yes	None/Unknown	Yes	SRCC	Alive	12	Dead
75	White	Female	Married	I	T4	N0	Yes	None/Unknown	Yes	Special Type	Alive	51	Alive
74	White	Male	Others	I	T3	N1	No	Yes	Yes	Adenocarcinoma	Dead	16	Dead
55	White	Female	Married	III	T4	N1	Yes	None/Unknown	Yes	SRCC	Dead	16	Dead
79	White	Female	Married	II	T3	N2	No	Yes	Yes	Adenocarcinoma	Dead	10	Dead
78	White	Male	Married	III	T3	N3	No	None/Unknown	Yes	Adenocarcinoma	Dead	2	Dead
63	Others	Female	Married	III	T4	N3	Yes	Yes	Yes	SRCC	Dead	23	Dead
79	White	Male	Married	II	T3	N1	No	Yes	Yes	Special Type	Dead	27	Dead
49	White	Female	Others	III	T4	N3	Yes	None/Unknown	Yes	SRCC	Dead	17	Dead
64	White	Male	Others	III	T3	N1	Yes	Yes	Yes	Adenocarcinoma	Dead	30	Dead
66	White	Male	Married	III	T3	N3	No	Yes	Yes	Adenocarcinoma	Dead	13	Dead
59	White	Male	Single	III	T3	N0	No	Yes	Yes	Adenocarcinoma	Dead	18	Dead
77	White	Male	Married	II	T3	N1	Yes	Yes	Yes	Adenocarcinoma	Alive	48	Alive
87	White	Male	Others	II	T3	N1	No	Yes	Yes	Adenocarcinoma	Dead	6	Dead
70	White	Female	Married	III	T4	N0	Yes	Yes	Yes	SRCC	Alive	54	Alive
59	White	Female	Married	III	T3	N1	Yes	None/Unknown	Yes	SRCC	Dead	30	Dead
66	White	Female	Married	III	T3	N1	Yes	Yes	Yes	Adenocarcinoma	Dead	34	Dead
58	White	Male	Married	III	T4	N3	Yes	None/Unknown	Yes	SRCC	Dead	11	Dead
66	White	Female	Married	II	T3	N1	No	None/Unknown	No/Unknown	Adenocarcinoma	Dead	3	Dead
68	White	Male	Married	III	T3	N1	No	Yes	Yes	Adenocarcinoma	Dead	4	Dead
69	White	Male	Married	II	T4	N1	Yes	None/Unknown	Yes	Adenocarcinoma	Dead	35	Dead
65	White	Male	Single	II	T3	N0	Yes	Yes	Yes	Adenocarcinoma	Alive	51	Alive
75	White	Male	Others	I	T3	N1	No	Yes	Yes	Adenocarcinoma	Dead	25	Dead
81	White	Female	Married	III	T3	N0	No	None/Unknown	No/Unknown	Adenocarcinoma	Dead	8	Dead
71	Black	Male	Single	I	T3	N0	Yes	None/Unknown	No/Unknown	Special Type	Alive	70	Alive
81	Others	Female	Married	III	T3	N1	Yes	None/Unknown	No/Unknown	Adenocarcinoma	Alive	14	Dead
73	Others	Female	Single	II	T3	N2	Yes	None/Unknown	No/Unknown	Adenocarcinoma	Alive	10	Dead
93	Others	Male	Married	III	T3	N2	Yes	None/Unknown	No/Unknown	Special Type	Alive	12	Dead
86	Others	Female	Married	III	T3	N3	Yes	None/Unknown	No/Unknown	Adenocarcinoma	Dead	8	Dead
73	Others	Female	Married	III	T3	N1	Yes	Yes	Yes	Special Type	Alive	65	Alive
66	Others	Female	Married	II	T3	N2	Yes	Yes	Yes	Adenocarcinoma	Alive	62	Dead
62	Others	Male	Single	III	T3	N1	Yes	None/Unknown	No/Unknown	SRCC	Dead	2	Dead
62	Others	Female	Married	III	T4	N1	Yes	Yes	Yes	Special Type	Dead	8	Dead
75	Others	Male	Married	I	T3	N0	Yes	None/Unknown	No/Unknown	Adenocarcinoma	Alive	117	Alive
81	Others	Male	Others	III	T4	N0	No	Yes	No/Unknown	Adenocarcinoma	Dead	19	Dead
80	Others	Male	Married	III	T3	N3	Yes	Yes	Yes	Adenocarcinoma	Dead	12	Dead
85	Others	Female	Others	III	T3	N2	No	Yes	Yes	Adenocarcinoma	Dead	9	Dead
90	Others	Female	Others	II	T3	N3	Yes	None/Unknown	No/Unknown	Adenocarcinoma	Dead	8	Dead
86	Others	Female	Married	III	T4	N3	Yes	None/Unknown	No/Unknown	Adenocarcinoma	Alive	43	Dead
80	Others	Male	Married	III	T3	N3	Yes	Yes	Yes	Special Type	Dead	9	Dead
87	Others	Male	Married	III	T4	N2	Yes	None/Unknown	No/Unknown	Adenocarcinoma	Alive	29	Dead
78	Others	Male	Married	II	T3	N1	No	Yes	No/Unknown	Adenocarcinoma	Dead	3	Dead
98	Others	Male	Others	II	T3	N0	Yes	None/Unknown	No/Unknown	Adenocarcinoma	Alive	3	Dead
79	Others	Female	Others	II	T4	N2	Yes	None/Unknown	No/Unknown	Adenocarcinoma	Dead	9	Dead
87	Others	Female	Others	III	T3	N0	Yes	None/Unknown	No/Unknown	Adenocarcinoma	Alive	27	Dead
74	Others	Male	Single	III	T4	N3	Yes	Yes	Yes	Adenocarcinoma	Alive	7	Dead
72	Others	Male	Married	II	T3	N0	Yes	None/Unknown	Yes	Adenocarcinoma	Alive	109	Alive
56	Others	Female	Married	III	T4	N1	Yes	None/Unknown	No/Unknown	Special Type	Dead	9	Dead
89	Others	Female	Married	III	T4	N3	Yes	None/Unknown	No/Unknown	Special Type	Alive	46	Dead
74	White	Male	Others	I	T3	N0	Yes	None/Unknown	Yes	Special Type	Alive	41	Dead
85	Others	Male	Single	II	T3	N0	Yes	None/Unknown	No/Unknown	Adenocarcinoma	Alive	50	Alive
78	Others	Male	Married	III	T3	N2	Yes	None/Unknown	No/Unknown	Adenocarcinoma	Dead	32	Dead
66	Others	Male	Married	III	T4	N3	Yes	Yes	Yes	Adenocarcinoma	Alive	76	Alive
65	Others	Male	Single	III	T3	N3	Yes	Yes	Yes	SRCC	Dead	13	Dead
61	Others	Female	Others	III	T3	N0	Yes	None/Unknown	No/Unknown	Adenocarcinoma	Dead	58	Dead
72	Others	Male	Married	III	T3	N0	Yes	Yes	Yes	Adenocarcinoma	Alive	88	Dead
50	Others	Male	Single	IV	T3	N1	Yes	None/Unknown	No/Unknown	Undifferentiated	Alive	116	Alive
90	Others	Male	Married	II	T3	N1	Yes	None/Unknown	No/Unknown	Adenocarcinoma	Alive	68	Alive
72	Others	Male	Others	II	T4	N3	Yes	None/Unknown	No/Unknown	Adenocarcinoma	Dead	6	Dead
31	Others	Male	Single	III	T3	N3	Yes	None/Unknown	Yes	SRCC	Dead	18	Dead
79	Others	Female	Single	I	T3	N2	Yes	None/Unknown	Yes	Adenocarcinoma	Dead	17	Dead
81	Others	Male	Others	III	T4	N2	Yes	None/Unknown	No/Unknown	Adenocarcinoma	Dead	20	Dead
84	Others	Male	Others	II	T3	N1	Yes	None/Unknown	No/Unknown	Adenocarcinoma	Alive	104	Dead
90	Others	Female	Others	I	T3	N1	Yes	None/Unknown	No/Unknown	Adenocarcinoma	Alive	27	Dead
94	Others	Male	Others	III	T4	N1	No	None/Unknown	No/Unknown	Adenocarcinoma	Dead	2	Dead
67	White	Male	Married	III	T4	N2	Yes	Yes	Yes	Adenocarcinoma	Alive	19	Dead
56	Others	Male	Single	II	T3	N3	Yes	Yes	Yes	Adenocarcinoma	Dead	28	Dead
59	Others	Male	Others	I	T4	N0	Yes	None/Unknown	Yes	Special Type	Alive	114	Alive
54	Others	Male	Others	III	T3	N2	Yes	Yes	Yes	Adenocarcinoma	Alive	119	Alive
55	Others	Female	Married	III	T3	N3	Yes	Yes	Yes	Adenocarcinoma	Alive	12	Dead
60	Others	Male	Others	II	T4	N1	Yes	Yes	Yes	Adenocarcinoma	Alive	108	Alive
51	Others	Male	Married	III	T3	N1	Yes	None/Unknown	Yes	Adenocarcinoma	Dead	32	Dead
80	Others	Female	Others	III	T4	N3	Yes	None/Unknown	No/Unknown	SRCC	Dead	14	Dead
55	Others	Male	Single	III	T4	N0	No	Yes	Yes	Special Type	Dead	9	Dead
70	White	Male	Married	II	T3	N3	Yes	Yes	Yes	Adenocarcinoma	Dead	18	Dead
63	Others	Male	Married	I	T3	N0	Yes	None/Unknown	Yes	Special Type	Alive	119	Alive
55	Others	Female	Single	III	T3	N3	Yes	Yes	Yes	Adenocarcinoma	Dead	41	Dead
80	Others	Male	Married	III	T4	N3	Yes	None/Unknown	No/Unknown	Special Type	Alive	39	Dead
68	Others	Female	Others	III	T4	N3	Yes	None/Unknown	Yes	Adenocarcinoma	Dead	5	Dead
57	Others	Male	Married	II	T4	N3	Yes	Yes	Yes	Adenocarcinoma	Dead	19	Dead
89	Others	Male	Married	II	T4	N2	Yes	None/Unknown	No/Unknown	Adenocarcinoma	Dead	29	Dead
62	Others	Male	Married	II	T3	N2	Yes	Yes	Yes	Adenocarcinoma	Dead	49	Dead
68	Others	Female	Married	III	T3	N3	Yes	Yes	Yes	SRCC	Alive	87	Dead
57	Others	Male	Married	II	T3	N2	Yes	None/Unknown	Yes	Adenocarcinoma	Alive	114	Alive
78	Others	Male	Married	II	T3	N1	Yes	Yes	Yes	Adenocarcinoma	Alive	80	Dead
77	Others	Male	Others	III	T3	N3	Yes	None/Unknown	No/Unknown	SRCC	Alive	8	Dead
80	Others	Female	Married	III	T3	N0	Yes	None/Unknown	No/Unknown	Adenocarcinoma	Alive	10	Dead
62	Others	Male	Others	III	T3	N3	Yes	Yes	Yes	SRCC	Dead	18	Dead
80	Others	Male	Married	II	T3	N2	Yes	Yes	Yes	Adenocarcinoma	Alive	95	Alive
72	Others	Male	Married	II	T3	N1	Yes	Yes	Yes	Adenocarcinoma	Dead	25	Dead
68	Others	Male	Married	II	T4	N2	Yes	Yes	Yes	Adenocarcinoma	Alive	98	Alive
74	Others	Female	Married	II	T3	N0	Yes	Yes	Yes	Adenocarcinoma	Alive	94	Alive
69	Others	Male	Married	III	T4	N3	Yes	None/Unknown	No/Unknown	Adenocarcinoma	Dead	5	Dead
69	White	Male	Married	III	T3	N2	No	None/Unknown	No/Unknown	Adenocarcinoma	Dead	1	Dead
65	Others	Male	Single	III	T3	N1	Yes	None/Unknown	No/Unknown	Adenocarcinoma	Dead	6	Dead
97	White	Male	Married	III	T4	N3	Yes	None/Unknown	No/Unknown	Adenocarcinoma	Dead	2	Dead
92	Others	Female	Others	III	T4	N3	Yes	None/Unknown	No/Unknown	Special Type	Dead	1	Dead
86	Others	Male	Others	III	T4	N3	Yes	Yes	Yes	Adenocarcinoma	Dead	31	Dead
74	Others	Male	Married	II	T3	N0	Yes	None/Unknown	Yes	Special Type	Alive	29	Dead
57	Others	Female	Married	III	T4	N1	No	None/Unknown	Yes	Adenocarcinoma	Dead	11	Dead
88	Others	Male	Married	III	T3	N1	Yes	None/Unknown	No/Unknown	Adenocarcinoma	Alive	4	Dead
63	Others	Male	Married	III	T4	N2	Yes	Yes	Yes	Special Type	Alive	97	Alive
51	Others	Male	Single	III	T4	N2	No	Yes	Yes	Special Type	Dead	29	Dead
83	Others	Female	Others	II	T3	N0	Yes	None/Unknown	No/Unknown	Adenocarcinoma	Alive	21	Dead
55	Others	Male	Single	III	T3	N2	No	Yes	Yes	Adenocarcinoma	Dead	40	Dead
86	Others	Female	Others	II	T3	N3	Yes	None/Unknown	No/Unknown	Adenocarcinoma	Dead	14	Dead
73	Others	Male	Married	III	T4	N1	Yes	None/Unknown	Yes	Special Type	Dead	18	Dead
85	Others	Female	Married	III	T4	N3	Yes	None/Unknown	No/Unknown	Adenocarcinoma	Dead	9	Dead
69	White	Male	Married	II	T3	N2	Yes	None/Unknown	Yes	Adenocarcinoma	Alive	63	Dead
56	Others	Female	Single	III	T4	N3	Yes	None/Unknown	No/Unknown	Special Type	Alive	12	Dead
66	Others	Female	Married	III	T3	N0	Yes	None/Unknown	No/Unknown	Special Type	Dead	2	Dead
54	Others	Female	Married	III	T3	N3	Yes	None/Unknown	No/Unknown	Adenocarcinoma	Dead	16	Dead
65	Others	Female	Single	III	T3	N2	Yes	Yes	Yes	Special Type	Dead	88	Dead
58	Others	Male	Single	III	T3	N2	Yes	Yes	Yes	Adenocarcinoma	Alive	97	Alive
73	White	Male	Married	II	T3	N2	Yes	None/Unknown	Yes	Adenocarcinoma	Dead	30	Dead
85	Others	Male	Married	III	T4	N2	Yes	None/Unknown	Yes	Adenocarcinoma	Dead	7	Dead
65	Others	Male	Married	III	T3	N0	Yes	Yes	Yes	Adenocarcinoma	Alive	96	Alive
93	Others	Male	Single	III	T3	N0	Yes	None/Unknown	No/Unknown	Adenocarcinoma	Dead	31	Dead
74	Others	Male	Married	III	T4	N1	Yes	None/Unknown	No/Unknown	Adenocarcinoma	Dead	23	Dead
80	Others	Male	Married	II	T3	N3	Yes	None/Unknown	No/Unknown	Adenocarcinoma	Alive	99	Alive
44	Others	Female	Married	I	T4	N0	Yes	None/Unknown	No/Unknown	Special Type	Alive	95	Alive
72	Others	Male	Others	III	T4	N3	Yes	None/Unknown	Yes	Adenocarcinoma	Dead	11	Dead
69	Others	Female	Married	III	T3	N3	Yes	None/Unknown	Yes	Special Type	Dead	24	Dead
41	Others	Male	Married	III	T3	N1	Yes	None/Unknown	No/Unknown	Special Type	Dead	42	Dead
90	Others	Female	Others	II	T3	N0	No	None/Unknown	No/Unknown	Adenocarcinoma	Alive	1	Dead
80	Others	Male	Married	II	T3	N1	Yes	None/Unknown	No/Unknown	Adenocarcinoma	Dead	36	Dead
51	Others	Female	Married	III	T3	N3	Yes	Yes	Yes	Special Type	Alive	90	Alive
60	Others	Male	Married	II	T3	N2	Yes	None/Unknown	Yes	Adenocarcinoma	Dead	8	Dead
77	Others	Male	Married	III	T3	N0	Yes	None/Unknown	Yes	Adenocarcinoma	Alive	7	Dead
55	Others	Male	Married	III	T4	N1	Yes	None/Unknown	Yes	Adenocarcinoma	Alive	61	Alive
58	Others	Female	Married	III	T3	N3	Yes	Yes	Yes	Adenocarcinoma	Dead	20	Dead
53	Others	Male	Single	III	T3	N2	Yes	Yes	Yes	Adenocarcinoma	Dead	17	Dead
81	Others	Male	Married	II	T3	N0	Yes	Yes	Yes	Special Type	Alive	82	Dead
90	Others	Female	Others	III	T4	N0	Yes	None/Unknown	No/Unknown	Adenocarcinoma	Dead	20	Dead
83	Others	Male	Others	II	T3	N0	Yes	None/Unknown	Yes	Adenocarcinoma	Alive	76	Dead
71	Others	Male	Married	III	T4	N0	Yes	Yes	Yes	Special Type	Alive	79	Alive
81	Others	Female	Others	III	T4	N1	No	Yes	Yes	Special Type	Dead	20	Dead
64	Others	Male	Others	III	T4	N3	Yes	Yes	Yes	Special Type	Alive	77	Alive
63	Others	Male	Married	II	T4	N0	Yes	None/Unknown	Yes	Special Type	Alive	82	Alive
82	White	Male	Others	III	T4	N0	No	None/Unknown	No/Unknown	Adenocarcinoma	Dead	2	Dead
61	Others	Female	Married	III	T4	N3	Yes	None/Unknown	No/Unknown	Special Type	Dead	62	Dead
88	Others	Male	Married	I	T3	N0	Yes	None/Unknown	No/Unknown	Special Type	Alive	92	Alive
68	Others	Male	Others	III	T3	N2	Yes	None/Unknown	Yes	Adenocarcinoma	Alive	55	Dead
53	White	Male	Married	III	T3	N3	Yes	Yes	Yes	Adenocarcinoma	Dead	15	Dead
50	Others	Male	Single	III	T3	N0	Yes	None/Unknown	Yes	Special Type	Alive	91	Alive
85	Others	Male	Married	III	T3	N3	Yes	None/Unknown	Yes	Adenocarcinoma	Dead	13	Dead
58	Others	Female	Single	III	T3	N2	Yes	Yes	Yes	Special Type	Alive	81	Alive
60	Others	Female	Single	III	T3	N1	Yes	Yes	Yes	Adenocarcinoma	Alive	86	Alive
62	Others	Male	Single	III	T3	N3	Yes	Yes	Yes	Adenocarcinoma	Alive	80	Alive
90	Others	Male	Married	II	T3	N2	Yes	None/Unknown	No/Unknown	Adenocarcinoma	Alive	13	Dead
71	White	Male	Married	III	T3	N3	Yes	Yes	Yes	Adenocarcinoma	Dead	28	Dead
54	White	Female	Others	III	T4	N3	Yes	None/Unknown	Yes	Special Type	Dead	5	Dead
74	Others	Female	Others	III	T4	N3	Yes	None/Unknown	Yes	Adenocarcinoma	Alive	5	Dead
71	Others	Female	Single	III	T4	N1	Yes	None/Unknown	No/Unknown	Adenocarcinoma	Alive	86	Alive
49	Others	Female	Single	III	T3	N0	Yes	None/Unknown	Yes	Special Type	Alive	78	Alive
91	Others	Male	Married	IV	T3	N0	Yes	None/Unknown	No/Unknown	Special Type	Dead	1	Dead
71	Others	Female	Others	III	T3	N1	Yes	Yes	Yes	Special Type	Dead	24	Dead
87	Others	Male	Married	III	T4	N3	Yes	None/Unknown	No/Unknown	Adenocarcinoma	Dead	1	Dead
83	Others	Female	Others	III	T3	N2	Yes	None/Unknown	Yes	Adenocarcinoma	Dead	57	Dead
61	Others	Male	Married	III	T4	N2	Yes	Yes	Yes	Adenocarcinoma	Alive	76	Alive
57	Others	Female	Married	III	T3	N3	Yes	None/Unknown	No/Unknown	Adenocarcinoma	Dead	39	Dead
82	Others	Female	Others	III	T4	N0	Yes	Yes	No/Unknown	Special Type	Alive	24	Dead
65	Others	Male	Married	III	T3	N1	Yes	Yes	Yes	Adenocarcinoma	Alive	75	Alive
65	White	Male	Married	II	T3	N2	Yes	Yes	Yes	Adenocarcinoma	Dead	14	Dead
65	White	Male	Single	III	T3	N0	Yes	Yes	Yes	Adenocarcinoma	Alive	71	Alive
60	Others	Female	Single	II	T3	N3	No	Yes	Yes	Adenocarcinoma	Dead	10	Dead
58	Black	Male	Single	III	T3	N3	Yes	Yes	Yes	Adenocarcinoma	Dead	14	Dead
51	Others	Female	Others	III	T4	N2	Yes	Yes	Yes	Special Type	Alive	29	Alive
72	Others	Female	Others	II	T4	N2	Yes	Yes	No/Unknown	Adenocarcinoma	Alive	70	Alive
56	Others	Female	Married	III	T3	N3	Yes	Yes	Yes	Special Type	Alive	75	Alive
71	Others	Male	Single	II	T3	N0	No	None/Unknown	No/Unknown	Adenocarcinoma	Alive	3	Dead
77	White	Male	Married	III	T3	N0	Yes	Yes	Yes	Adenocarcinoma	Alive	77	Alive
73	Others	Male	Others	III	T4	N2	Yes	None/Unknown	Yes	Adenocarcinoma	Dead	21	Dead
69	Others	Male	Married	II	T3	N3	Yes	Yes	Yes	Adenocarcinoma	Alive	56	Dead
85	Others	Male	Married	II	T3	N0	Yes	None/Unknown	No/Unknown	Adenocarcinoma	Dead	25	Dead
93	Others	Female	Others	III	T3	N3	Yes	None/Unknown	No/Unknown	Adenocarcinoma	Dead	18	Dead
73	Others	Male	Married	II	T4	N0	No	Yes	No/Unknown	Special Type	Dead	9	Dead
72	White	Male	Married	III	T3	N1	Yes	Yes	Yes	Special Type	Alive	72	Alive
47	Others	Male	Married	III	T3	N1	No	None/Unknown	Yes	Adenocarcinoma	Dead	8	Dead
41	Others	Female	Married	III	T3	N3	Yes	Yes	Yes	Adenocarcinoma	Dead	33	Dead
81	Others	Female	Married	III	T4	N3	Yes	None/Unknown	No/Unknown	Special Type	Dead	2	Dead
76	Others	Male	Single	III	T3	N1	Yes	None/Unknown	Yes	Adenocarcinoma	Alive	69	Alive
56	Others	Female	Married	III	T4	N2	Yes	None/Unknown	No/Unknown	Adenocarcinoma	Dead	21	Dead
63	White	Male	Single	III	T3	N1	Yes	Yes	Yes	Special Type	Alive	82	Alive
45	Others	Male	Single	III	T3	N1	No	Yes	Yes	Adenocarcinoma	Dead	22	Dead
91	Others	Female	Others	III	T4	N0	No	None/Unknown	No/Unknown	Special Type	Dead	3	Dead
57	Others	Male	Single	III	T4	N0	No	None/Unknown	No/Unknown	Adenocarcinoma	Alive	60	Alive
84	White	Female	Others	III	T3	N1	Yes	None/Unknown	No/Unknown	Adenocarcinoma	Alive	71	Alive
79	Others	Female	Others	III	T3	N3	Yes	Yes	Yes	Adenocarcinoma	Dead	22	Dead
85	Others	Male	Married	III	T4	N3	Yes	Yes	Yes	Adenocarcinoma	Dead	16	Dead
63	White	Male	Single	II	T4	N2	Yes	None/Unknown	No/Unknown	Adenocarcinoma	Dead	12	Dead
83	Others	Female	Single	III	T4	N2	Yes	None/Unknown	No/Unknown	Special Type	Dead	4	Dead
71	Others	Female	Married	II	T4	N2	Yes	None/Unknown	Yes	Adenocarcinoma	Dead	41	Dead
69	Others	Male	Others	IV	T3	N1	Yes	None/Unknown	No/Unknown	Special Type	Dead	6	Dead
81	Others	Male	Married	III	T4	N0	Yes	None/Unknown	Yes	Adenocarcinoma	Alive	63	Alive
51	Others	Male	Married	III	T3	N3	Yes	Yes	Yes	Adenocarcinoma	Dead	58	Dead
69	Others	Female	Married	II	T4	N0	Yes	None/Unknown	Yes	Adenocarcinoma	Dead	48	Dead
78	White	Male	Single	III	T4	N3	Yes	None/Unknown	No/Unknown	Special Type	Dead	15	Dead
35	Black	Male	Married	I	T4	N0	Yes	None/Unknown	Yes	Special Type	Alive	68	Alive
79	Others	Male	Married	II	T3	N0	Yes	None/Unknown	Yes	Adenocarcinoma	Alive	53	Alive
84	Others	Male	Married	I	T3	N0	Yes	None/Unknown	Yes	Special Type	Alive	53	Alive
72	Others	Male	Married	II	T3	N0	Yes	None/Unknown	No/Unknown	Adenocarcinoma	Alive	13	Dead
73	White	Male	Married	III	T4	N3	Yes	None/Unknown	Yes	Adenocarcinoma	Alive	4	Dead
87	Others	Male	Married	III	T4	N2	Yes	None/Unknown	Yes	Adenocarcinoma	Alive	52	Alive
62	Others	Male	Married	II	T3	N0	Yes	Yes	Yes	Adenocarcinoma	Dead	42	Dead
67	Others	Female	Others	III	T3	N2	No	None/Unknown	No/Unknown	Special Type	Dead	26	Dead
58	Others	Female	Married	III	T3	N3	Yes	Yes	Yes	Special Type	Dead	9	Dead
67	Others	Male	Married	II	T4	N0	Yes	None/Unknown	Yes	Special Type	Dead	35	Dead
75	Others	Female	Married	III	T4	N0	Yes	None/Unknown	Yes	Special Type	Alive	71	Alive
70	Others	Male	Married	III	T3	N0	Yes	Yes	Yes	Adenocarcinoma	Alive	61	Alive
82	Others	Female	Married	III	T3	N1	Yes	None/Unknown	Yes	Adenocarcinoma	Dead	55	Dead
49	Others	Male	Married	IV	T3	N3	Yes	None/Unknown	Yes	Special Type	Alive	53	Alive
69	White	Female	Married	III	T3	N0	Yes	Yes	Yes	Adenocarcinoma	Alive	51	Alive
83	Others	Male	Married	II	T4	N0	Yes	None/Unknown	No/Unknown	Adenocarcinoma	Dead	7	Dead
62	Others	Male	Married	III	T3	N2	No	None/Unknown	Yes	Adenocarcinoma	Dead	33	Dead
83	Others	Male	Married	III	T4	N3	Yes	Yes	Yes	Adenocarcinoma	Alive	48	Dead
65	Others	Male	Married	III	T3	N1	Yes	Yes	Yes	Adenocarcinoma	Dead	27	Dead
52	Others	Female	Others	III	T3	N2	Yes	None/Unknown	Yes	Special Type	Dead	29	Dead
64	Others	Male	Single	III	T4	N3	Yes	Yes	Yes	Adenocarcinoma	Dead	21	Dead
63	Others	Male	Married	III	T4	N3	Yes	Yes	Yes	Special Type	Dead	29	Dead
83	Others	Male	Married	III	T3	N3	Yes	None/Unknown	Yes	Adenocarcinoma	Dead	14	Dead
69	Others	Male	Married	II	T4	N0	Yes	None/Unknown	Yes	Special Type	Alive	54	Alive
85	Others	Male	Others	II	T3	N0	No	Yes	No/Unknown	Adenocarcinoma	Dead	14	Dead
87	Others	Male	Others	II	T3	N0	Yes	None/Unknown	No/Unknown	Adenocarcinoma	Alive	18	Dead
65	Others	Female	Single	III	T3	N2	Yes	Yes	Yes	Adenocarcinoma	Alive	53	Alive
60	White	Male	Married	III	T3	N1	Yes	Yes	Yes	Adenocarcinoma	Dead	18	Dead
62	White	Male	Married	III	T4	N3	No	None/Unknown	Yes	Adenocarcinoma	Dead	13	Dead
35	Others	Female	Single	III	T3	N1	Yes	Yes	Yes	SRCC	Alive	49	Alive
75	Others	Female	Others	III	T3	N3	Yes	None/Unknown	No/Unknown	Adenocarcinoma	Dead	46	Dead
62	White	Male	Married	III	T4	N0	Yes	Yes	Yes	Adenocarcinoma	Alive	57	Alive
67	White	Female	Others	III	T3	N0	Yes	Yes	No/Unknown	Special Type	Alive	54	Dead
53	White	Female	Married	III	T4	N1	Yes	None/Unknown	Yes	Adenocarcinoma	Dead	6	Dead
65	White	Male	Others	II	T3	N3	Yes	None/Unknown	Yes	Adenocarcinoma	Dead	17	Dead
60	White	Male	Married	III	T3	N2	Yes	Yes	Yes	Adenocarcinoma	Dead	31	Dead
87	White	Female	Others	III	T4	N1	Yes	None/Unknown	No/Unknown	Adenocarcinoma	Dead	20	Dead
81	White	Female	Single	II	T3	N2	No	Yes	Yes	Adenocarcinoma	Dead	45	Dead
58	White	Female	Married	IV	T3	N0	Yes	None/Unknown	No/Unknown	SRCC	Alive	95	Alive
83	White	Male	Married	II	T3	N3	Yes	Yes	Yes	Adenocarcinoma	Dead	16	Dead
88	White	Female	Others	III	T4	N3	No	None/Unknown	No/Unknown	Adenocarcinoma	Dead	3	Dead
46	White	Female	Others	III	T3	N0	No	Yes	No/Unknown	Adenocarcinoma	Dead	13	Dead
82	White	Male	Married	III	T3	N1	Yes	Yes	Yes	Adenocarcinoma	Dead	5	Dead
85	White	Female	Others	III	T4	N0	No	None/Unknown	No/Unknown	Special Type	Dead	2	Dead
74	White	Male	Married	III	T3	N3	Yes	Yes	Yes	Adenocarcinoma	Alive	19	Dead
84	White	Female	Others	III	T3	N1	No	Yes	Yes	Adenocarcinoma	Alive	22	Dead
21	White	Male	Single	III	T3	N0	Yes	None/Unknown	Yes	SRCC	Dead	17	Dead
88	White	Male	Married	III	T4	N2	Yes	None/Unknown	No/Unknown	Adenocarcinoma	Dead	19	Dead
85	White	Female	Others	I	T3	N1	No	Yes	Yes	Adenocarcinoma	Dead	19	Dead
81	White	Male	Married	II	T3	N1	No	Yes	Yes	Adenocarcinoma	Dead	9	Dead
66	White	Female	Married	III	T3	N0	No	None/Unknown	Yes	Adenocarcinoma	Alive	58	Alive
70	White	Male	Married	III	T3	N2	Yes	Yes	Yes	Adenocarcinoma	Dead	45	Dead
67	White	Male	Married	I	T3	N3	Yes	None/Unknown	No/Unknown	Adenocarcinoma	Dead	1	Dead
81	White	Male	Married	III	T3	N0	Yes	Yes	Yes	Adenocarcinoma	Alive	12	Dead
79	White	Male	Married	III	T3	N2	No	Yes	Yes	Adenocarcinoma	Dead	17	Dead
68	White	Male	Married	IV	T3	N0	Yes	None/Unknown	No/Unknown	Adenocarcinoma	Dead	34	Dead
78	White	Male	Others	III	T3	N1	Yes	Yes	Yes	SRCC	Dead	40	Dead
76	White	Male	Married	III	T3	N0	No	Yes	Yes	Adenocarcinoma	Alive	41	Dead
73	White	Male	Married	III	T3	N2	Yes	Yes	Yes	Adenocarcinoma	Dead	29	Dead
63	White	Male	Married	III	T3	N0	Yes	None/Unknown	Yes	Adenocarcinoma	Alive	118	Alive
83	White	Male	Married	III	T3	N0	No	Yes	Yes	Adenocarcinoma	Dead	4	Dead
77	White	Male	Single	III	T3	N1	Yes	Yes	Yes	Adenocarcinoma	Alive	30	Dead
61	Black	Male	Single	II	T3	N1	No	None/Unknown	Yes	Adenocarcinoma	Dead	5	Dead
79	White	Female	Married	III	T3	N0	Yes	None/Unknown	No/Unknown	Adenocarcinoma	Dead	1	Dead
69	White	Male	Married	IV	T3	N3	Yes	None/Unknown	Yes	SRCC	Alive	98	Dead
72	White	Male	Others	III	T3	N0	Yes	None/Unknown	No/Unknown	Adenocarcinoma	Dead	28	Dead
86	White	Male	Married	I	T3	N0	Yes	None/Unknown	No/Unknown	Special Type	Alive	88	Alive
67	White	Male	Married	II	T3	N0	Yes	Yes	No/Unknown	Adenocarcinoma	Alive	98	Dead
71	White	Female	Others	III	T3	N0	Yes	Yes	Yes	Adenocarcinoma	Alive	104	Dead
72	White	Male	Married	IV	T3	N0	No	Yes	Yes	Adenocarcinoma	Alive	6	Dead
65	White	Male	Married	III	T3	N2	Yes	None/Unknown	Yes	Adenocarcinoma	Dead	7	Dead
78	White	Female	Others	III	T3	N3	Yes	None/Unknown	No/Unknown	Adenocarcinoma	Dead	4	Dead
61	White	Male	Married	II	T4	N3	Yes	None/Unknown	Yes	SRCC	Dead	24	Dead
79	White	Male	Married	III	T3	N1	No	Yes	Yes	Adenocarcinoma	Dead	3	Dead
69	White	Female	Others	II	T4	N3	Yes	Yes	Yes	Adenocarcinoma	Dead	13	Dead
58	White	Male	Married	III	T3	N1	No	Yes	Yes	Adenocarcinoma	Dead	8	Dead
69	White	Female	Others	III	T4	N3	Yes	Yes	Yes	SRCC	Dead	6	Dead
62	White	Male	Married	II	T3	N0	No	None/Unknown	No/Unknown	Adenocarcinoma	Alive	1	Dead
69	White	Male	Married	I	T4	N0	Yes	None/Unknown	No/Unknown	Special Type	Alive	116	Alive
73	White	Male	Married	III	T3	N0	Yes	Yes	Yes	Adenocarcinoma	Alive	117	Alive
86	White	Male	Married	II	T4	N3	Yes	None/Unknown	No/Unknown	Adenocarcinoma	Dead	11	Dead
77	White	Male	Married	II	T3	N1	Yes	Yes	Yes	Adenocarcinoma	Dead	26	Dead
63	White	Male	Married	III	T3	N0	Yes	Yes	Yes	Adenocarcinoma	Alive	111	Alive
57	White	Male	Married	II	T3	N1	Yes	Yes	Yes	Adenocarcinoma	Dead	70	Dead
82	White	Male	Married	III	T3	N0	No	Yes	Yes	Adenocarcinoma	Dead	13	Dead
65	White	Male	Married	III	T4	N0	No	None/Unknown	No/Unknown	Adenocarcinoma	Dead	1	Dead
63	White	Male	Single	II	T3	N0	Yes	Yes	Yes	Adenocarcinoma	Dead	108	Dead
62	White	Male	Others	II	T3	N0	Yes	Yes	Yes	Adenocarcinoma	Alive	46	Dead
51	White	Male	Married	III	T3	N1	Yes	Yes	Yes	Adenocarcinoma	Alive	9	Alive
60	White	Female	Married	IV	T4	N1	No	None/Unknown	Yes	Adenocarcinoma	Dead	13	Dead
83	Others	Female	Others	III	T4	N3	Yes	None/Unknown	No/Unknown	SRCC	Dead	5	Dead
62	White	Male	Married	III	T4	N3	Yes	Yes	Yes	Adenocarcinoma	Dead	23	Dead
83	White	Male	Married	III	T4	N0	Yes	None/Unknown	No/Unknown	Special Type	Dead	1	Dead
74	White	Male	Married	III	T3	N1	Yes	Yes	Yes	Adenocarcinoma	Dead	21	Dead
54	White	Female	Married	I	T3	N0	Yes	Yes	Yes	Adenocarcinoma	Alive	108	Alive
59	White	Male	Others	II	T3	N1	No	Yes	Yes	Adenocarcinoma	Dead	11	Dead
80	White	Male	Married	II	T3	N1	No	Yes	Yes	Adenocarcinoma	Dead	34	Dead
81	White	Male	Married	II	T4	N0	Yes	Yes	Yes	Adenocarcinoma	Dead	19	Dead
75	White	Female	Others	III	T3	N0	Yes	None/Unknown	No/Unknown	Adenocarcinoma	Alive	64	Dead
62	White	Male	Married	III	T3	N2	No	Yes	Yes	Adenocarcinoma	Dead	42	Dead
69	White	Male	Married	III	T3	N2	Yes	None/Unknown	No/Unknown	Adenocarcinoma	Dead	7	Dead
48	White	Female	Married	III	T3	N1	Yes	Yes	Yes	Special Type	Alive	108	Alive
62	White	Male	Married	II	T3	N0	Yes	Yes	Yes	Adenocarcinoma	Alive	118	Alive
58	White	Male	Married	III	T3	N1	No	None/Unknown	Yes	Adenocarcinoma	Dead	10	Dead
60	White	Male	Married	II	T4	N1	Yes	Yes	Yes	Adenocarcinoma	Dead	47	Dead
52	White	Female	Married	III	T4	N1	Yes	None/Unknown	Yes	SRCC	Dead	6	Dead
75	White	Male	Married	III	T3	N2	Yes	Yes	Yes	Adenocarcinoma	Dead	31	Dead
58	White	Male	Married	II	T3	N0	Yes	Yes	Yes	Adenocarcinoma	Alive	104	Alive
70	White	Female	Others	III	T3	N0	Yes	Yes	Yes	SRCC	Alive	5	Dead
75	White	Female	Married	III	T3	N1	Yes	None/Unknown	Yes	Adenocarcinoma	Dead	19	Dead
61	White	Female	Single	II	T4	N1	Yes	None/Unknown	Yes	Adenocarcinoma	Dead	19	Dead
58	White	Male	Married	II	T4	N2	No	Yes	Yes	Adenocarcinoma	Dead	8	Dead
73	White	Male	Married	III	T4	N3	Yes	None/Unknown	No/Unknown	SRCC	Dead	10	Dead
56	White	Male	Married	III	T3	N0	Yes	Yes	Yes	SRCC	Alive	102	Alive
66	White	Female	Others	III	T3	N1	Yes	None/Unknown	Yes	SRCC	Dead	44	Dead
68	White	Female	Married	III	T3	N0	Yes	Yes	Yes	Adenocarcinoma	Dead	34	Dead
59	White	Male	Married	II	T3	N1	Yes	Yes	Yes	Adenocarcinoma	Alive	106	Alive
63	White	Male	Married	II	T3	N1	Yes	Yes	Yes	Adenocarcinoma	Dead	56	Dead
18	Others	Male	Single	III	T3	N0	No	None/Unknown	Yes	SRCC	Dead	32	Dead
82	White	Male	Married	III	T3	N1	No	Yes	Yes	Adenocarcinoma	Dead	2	Dead
68	White	Male	Married	IV	T3	N2	Yes	Yes	Yes	Adenocarcinoma	Alive	7	Dead
61	White	Male	Others	III	T3	N1	Yes	Yes	Yes	Adenocarcinoma	Dead	26	Dead
47	White	Male	Married	III	T3	N2	Yes	Yes	Yes	SRCC	Dead	26	Dead
78	Others	Male	Married	II	T4	N1	Yes	None/Unknown	No/Unknown	Adenocarcinoma	Alive	101	Alive
84	White	Female	Others	III	T4	N2	Yes	None/Unknown	No/Unknown	Adenocarcinoma	Dead	13	Dead
73	White	Male	Married	II	T3	N0	Yes	Yes	Yes	Adenocarcinoma	Dead	49	Dead
67	White	Female	Others	III	T4	N1	No	Yes	Yes	Adenocarcinoma	Dead	2	Dead
61	White	Female	Married	III	T3	N1	Yes	Yes	Yes	SRCC	Alive	98	Alive
68	White	Male	Others	IV	T3	N1	Yes	Yes	Yes	SRCC	Alive	98	Alive
71	White	Male	Single	III	T4	N0	Yes	Yes	Yes	SRCC	Dead	27	Dead
47	White	Female	Married	III	T4	N2	Yes	Yes	Yes	SRCC	Dead	27	Dead
53	White	Female	Others	IV	T4	N0	Yes	None/Unknown	No/Unknown	SRCC	Dead	36	Dead
79	White	Female	Single	III	T3	N2	Yes	None/Unknown	No/Unknown	SRCC	Dead	25	Dead
63	White	Female	Single	III	T4	N3	Yes	None/Unknown	Yes	SRCC	Dead	16	Dead
51	White	Male	Married	IV	T3	N1	Yes	Yes	Yes	SRCC	Alive	98	Alive
69	White	Male	Married	III	T3	N3	Yes	None/Unknown	Yes	Adenocarcinoma	Dead	49	Dead
75	White	Male	Married	III	T4	N1	No	None/Unknown	No/Unknown	Adenocarcinoma	Dead	1	Dead
78	White	Male	Married	III	T4	N1	No	None/Unknown	Yes	Adenocarcinoma	Dead	7	Dead
62	White	Male	Married	IV	T3	N2	Yes	Yes	Yes	Adenocarcinoma	Dead	42	Dead
61	White	Female	Married	II	T3	N0	Yes	Yes	Yes	Adenocarcinoma	Dead	57	Dead
49	White	Male	Married	IV	T4	N0	Yes	None/Unknown	Yes	Special Type	Alive	96	Alive
65	White	Male	Married	III	T3	N1	No	None/Unknown	Yes	Adenocarcinoma	Dead	8	Dead
67	White	Male	Married	III	T3	N0	Yes	Yes	Yes	Adenocarcinoma	Dead	27	Dead
83	White	Male	Married	III	T3	N2	Yes	None/Unknown	No/Unknown	Adenocarcinoma	Dead	10	Dead
63	White	Male	Married	III	T3	N2	No	Yes	Yes	SRCC	Dead	3	Dead
65	White	Male	Married	III	T3	N1	Yes	Yes	Yes	Adenocarcinoma	Alive	92	Alive
82	White	Male	Married	IV	T3	N3	No	Yes	Yes	Special Type	Dead	16	Dead
56	White	Male	Others	II	T4	N1	No	None/Unknown	Yes	Adenocarcinoma	Dead	39	Dead
94	White	Male	Others	III	T4	N1	No	None/Unknown	No/Unknown	Adenocarcinoma	Dead	2	Dead
82	White	Male	Married	IV	T3	N1	No	Yes	Yes	Adenocarcinoma	Dead	7	Dead
53	White	Male	Others	III	T4	N2	Yes	Yes	Yes	Adenocarcinoma	Dead	18	Dead
62	White	Female	Married	III	T4	N3	Yes	None/Unknown	No/Unknown	Special Type	Dead	2	Dead
57	White	Female	Married	III	T3	N1	Yes	Yes	Yes	Adenocarcinoma	Dead	27	Dead
51	Black	Female	Married	III	T3	N1	Yes	None/Unknown	Yes	Adenocarcinoma	Alive	80	Alive
70	White	Male	Married	III	T3	N1	Yes	Yes	Yes	Adenocarcinoma	Dead	8	Dead
62	White	Male	Married	II	T4	N0	No	None/Unknown	Yes	Adenocarcinoma	Dead	11	Dead
74	White	Female	Others	III	T3	N1	No	None/Unknown	Yes	Adenocarcinoma	Dead	1	Dead
66	White	Female	Married	II	T3	N1	Yes	Yes	Yes	Adenocarcinoma	Alive	93	Alive
74	White	Female	Others	III	T3	N0	Yes	None/Unknown	Yes	Adenocarcinoma	Alive	89	Alive
68	White	Male	Single	IV	T3	N1	Yes	Yes	Yes	SRCC	Dead	56	Dead
80	White	Male	Single	III	T3	N0	No	Yes	No/Unknown	SRCC	Dead	27	Dead
72	White	Male	Married	III	T3	N1	Yes	Yes	Yes	Adenocarcinoma	Dead	22	Dead
65	White	Male	Married	III	T3	N1	Yes	Yes	Yes	Adenocarcinoma	Alive	30	Dead
46	White	Female	Single	III	T3	N1	Yes	None/Unknown	Yes	Adenocarcinoma	Dead	7	Dead
51	White	Male	Married	II	T3	N1	Yes	Yes	Yes	Adenocarcinoma	Alive	88	Alive
78	White	Male	Married	II	T3	N1	Yes	None/Unknown	No/Unknown	Adenocarcinoma	Dead	15	Dead
59	White	Male	Married	II	T3	N1	Yes	Yes	Yes	Adenocarcinoma	Dead	8	Dead
62	Black	Male	Single	III	T4	N3	Yes	Yes	Yes	Adenocarcinoma	Dead	17	Dead
80	White	Male	Others	III	T4	N1	No	Yes	Yes	Adenocarcinoma	Dead	7	Dead
72	White	Female	Married	II	T4	N0	No	None/Unknown	No/Unknown	Adenocarcinoma	Dead	2	Dead
83	White	Female	Single	II	T4	N1	Yes	Yes	Yes	Adenocarcinoma	Dead	13	Dead
79	White	Female	Married	III	T3	N0	No	Yes	Yes	Adenocarcinoma	Dead	10	Dead
79	White	Female	Married	III	T4	N2	Yes	None/Unknown	Yes	Adenocarcinoma	Alive	60	Dead
48	White	Male	Married	III	T4	N1	No	Yes	Yes	SRCC	Dead	19	Dead
69	White	Male	Married	III	T3	N2	Yes	Yes	Yes	Adenocarcinoma	Alive	92	Alive
57	Black	Female	Others	II	T4	N2	Yes	None/Unknown	Yes	Adenocarcinoma	Dead	30	Dead
53	White	Female	Others	III	T4	N0	No	None/Unknown	No/Unknown	Adenocarcinoma	Dead	1	Dead
76	White	Male	Single	II	T4	N2	Yes	None/Unknown	No/Unknown	Adenocarcinoma	Dead	8	Dead
79	White	Male	Married	III	T4	N1	Yes	None/Unknown	Yes	Adenocarcinoma	Dead	35	Dead
49	White	Male	Married	IV	T3	N3	Yes	Yes	Yes	Adenocarcinoma	Alive	86	Alive
76	White	Female	Single	III	T4	N3	Yes	None/Unknown	No/Unknown	SRCC	Dead	5	Dead
70	White	Male	Married	II	T3	N0	No	Yes	Yes	Adenocarcinoma	Alive	12	Dead
64	Black	Female	Single	II	T3	N0	Yes	Yes	Yes	Adenocarcinoma	Alive	78	Alive
63	White	Male	Others	III	T4	N3	Yes	None/Unknown	Yes	SRCC	Dead	18	Dead
68	White	Male	Others	III	T3	N0	Yes	Yes	Yes	Adenocarcinoma	Dead	48	Dead
83	White	Male	Married	II	T3	N1	No	Yes	Yes	Adenocarcinoma	Alive	11	Dead
85	Black	Female	Others	II	T3	N0	No	Yes	Yes	Adenocarcinoma	Alive	6	Dead
70	White	Male	Married	II	T3	N1	Yes	Yes	Yes	Adenocarcinoma	Dead	3	Dead
49	White	Male	Others	III	T4	N2	No	Yes	Yes	Adenocarcinoma	Dead	33	Dead
72	White	Female	Single	IV	T3	N0	No	Yes	Yes	SRCC	Alive	56	Dead
60	White	Female	Married	IV	T3	N3	Yes	Yes	Yes	Adenocarcinoma	Dead	22	Dead
52	White	Male	Married	III	T3	N0	Yes	Yes	Yes	Adenocarcinoma	Dead	40	Dead
62	White	Male	Married	III	T3	N1	Yes	Yes	Yes	Adenocarcinoma	Alive	92	Alive
60	White	Male	Married	III	T3	N2	No	Yes	Yes	Adenocarcinoma	Dead	55	Dead
84	White	Female	Others	III	T4	N0	No	None/Unknown	Yes	Adenocarcinoma	Dead	6	Dead
48	White	Male	Single	III	T4	N1	No	None/Unknown	Yes	Adenocarcinoma	Dead	12	Dead
61	White	Male	Single	III	T3	N2	Yes	Yes	Yes	Adenocarcinoma	Alive	80	Alive
87	White	Male	Married	III	T4	N1	Yes	None/Unknown	No/Unknown	Special Type	Dead	4	Dead
65	White	Male	Single	II	T4	N0	Yes	None/Unknown	No/Unknown	Adenocarcinoma	Dead	7	Dead
63	White	Female	Single	II	T3	N0	Yes	Yes	Yes	Adenocarcinoma	Alive	44	Dead
67	White	Male	Married	III	T4	N1	No	Yes	Yes	SRCC	Dead	11	Dead
87	White	Female	Others	III	T4	N2	Yes	None/Unknown	No/Unknown	SRCC	Dead	4	Dead
79	White	Male	Married	III	T3	N2	No	Yes	Yes	SRCC	Dead	4	Dead
82	White	Female	Others	II	T4	N1	Yes	None/Unknown	Yes	Adenocarcinoma	Dead	49	Dead
46	White	Male	Married	III	T4	N3	Yes	None/Unknown	Yes	SRCC	Dead	15	Dead
82	White	Male	Others	II	T3	N1	No	Yes	Yes	Adenocarcinoma	Dead	5	Dead
33	Others	Male	Married	III	T4	N0	No	None/Unknown	Yes	Adenocarcinoma	Alive	29	Dead
66	White	Female	Others	III	T3	N0	No	Yes	Yes	Adenocarcinoma	Dead	4	Dead
65	White	Female	Married	II	T3	N1	Yes	None/Unknown	Yes	Adenocarcinoma	Alive	71	Alive
69	White	Female	Others	II	T3	N0	No	Yes	Yes	Adenocarcinoma	Alive	13	Dead
77	White	Male	Married	II	T3	N1	Yes	Yes	Yes	Adenocarcinoma	Alive	12	Dead
82	White	Male	Others	III	T4	N0	No	None/Unknown	Yes	Adenocarcinoma	Dead	13	Dead
68	White	Male	Married	III	T4	N2	No	None/Unknown	Yes	SRCC	Dead	3	Dead
69	White	Male	Married	I	T3	N1	Yes	Yes	Yes	Adenocarcinoma	Alive	66	Alive
57	White	Female	Others	III	T4	N2	Yes	Yes	Yes	Adenocarcinoma	Dead	15	Dead
45	White	Male	Married	II	T3	N1	Yes	Yes	Yes	Adenocarcinoma	Dead	21	Dead
46	Others	Female	Married	III	T4	N0	Yes	Yes	Yes	Special Type	Alive	44	Alive
37	Others	Female	Married	III	T3	N1	Yes	Yes	Yes	SRCC	Alive	66	Alive
55	White	Male	Married	III	T3	N2	Yes	Yes	Yes	Adenocarcinoma	Alive	65	Alive
76	White	Male	Married	II	T4	N0	Yes	None/Unknown	Yes	Adenocarcinoma	Alive	68	Alive
45	Black	Female	Married	III	T3	N2	Yes	Yes	Yes	Special Type	Dead	15	Dead
51	Black	Female	Single	III	T4	N3	Yes	None/Unknown	Yes	Special Type	Dead	18	Dead
74	White	Female	Married	III	T3	N0	Yes	None/Unknown	No/Unknown	Adenocarcinoma	Alive	79	Alive
86	White	Male	Single	III	T3	N0	Yes	Yes	No/Unknown	Adenocarcinoma	Dead	10	Dead
67	White	Male	Married	III	T4	N0	Yes	None/Unknown	Yes	Adenocarcinoma	Dead	64	Dead
66	White	Female	Single	II	T4	N3	Yes	Yes	Yes	Adenocarcinoma	Dead	13	Dead
87	White	Female	Others	III	T3	N0	Yes	None/Unknown	No/Unknown	Adenocarcinoma	Alive	76	Alive
62	White	Female	Married	III	T3	N1	Yes	Yes	Yes	Adenocarcinoma	Alive	66	Alive
68	White	Male	Married	III	T3	N2	No	Yes	Yes	Adenocarcinoma	Dead	22	Dead
66	White	Male	Married	II	T3	N1	No	Yes	Yes	Adenocarcinoma	Dead	15	Dead
59	White	Male	Married	III	T4	N3	Yes	Yes	Yes	Adenocarcinoma	Dead	51	Dead
65	White	Male	Single	III	T3	N0	No	Yes	Yes	Adenocarcinoma	Dead	37	Dead
40	White	Male	Married	III	T4	N1	Yes	None/Unknown	Yes	Adenocarcinoma	Dead	20	Dead
80	White	Male	Married	III	T3	N1	No	Yes	No/Unknown	Adenocarcinoma	Dead	2	Dead
35	White	Male	Single	III	T3	N0	Yes	None/Unknown	Yes	SRCC	Alive	71	Alive
87	White	Female	Others	II	T3	N2	No	None/Unknown	No/Unknown	Adenocarcinoma	Dead	9	Dead
84	White	Male	Married	III	T4	N1	Yes	Yes	Yes	Special Type	Dead	7	Dead
67	White	Male	Married	III	T3	N0	Yes	Yes	Yes	Adenocarcinoma	Alive	65	Alive
57	White	Male	Married	III	T3	N1	No	None/Unknown	Yes	SRCC	Dead	10	Dead
65	White	Male	Others	II	T3	N1	Yes	Yes	Yes	Adenocarcinoma	Alive	60	Alive
52	White	Female	Others	III	T4	N2	Yes	None/Unknown	Yes	SRCC	Dead	37	Dead
69	White	Male	Single	III	T4	N0	Yes	None/Unknown	Yes	SRCC	Alive	63	Alive
44	White	Female	Others	II	T3	N0	Yes	Yes	Yes	Adenocarcinoma	Alive	61	Alive
64	White	Male	Single	III	T4	N0	No	None/Unknown	Yes	Special Type	Dead	14	Dead
67	White	Male	Married	III	T3	N3	Yes	Yes	Yes	Adenocarcinoma	Dead	26	Dead
56	White	Male	Single	IV	T4	N0	Yes	None/Unknown	Yes	Special Type	Dead	60	Dead
54	White	Male	Single	III	T3	N0	No	None/Unknown	Yes	SRCC	Dead	3	Dead
48	White	Male	Married	III	T3	N3	Yes	Yes	Yes	Adenocarcinoma	Dead	28	Dead
53	White	Male	Others	III	T4	N2	No	Yes	Yes	Adenocarcinoma	Dead	5	Dead
71	White	Male	Married	II	T3	N1	No	Yes	Yes	SRCC	Dead	1	Dead
69	White	Male	Others	II	T3	N3	Yes	Yes	Yes	Adenocarcinoma	Dead	32	Dead
67	White	Female	Married	III	T4	N2	Yes	Yes	Yes	Adenocarcinoma	Alive	52	Alive
60	White	Male	Others	III	T3	N0	Yes	None/Unknown	Yes	SRCC	Alive	16	Dead
69	White	Male	Married	III	T3	N0	Yes	Yes	Yes	Adenocarcinoma	Alive	27	Dead
76	White	Male	Others	III	T3	N1	No	Yes	Yes	Adenocarcinoma	Alive	55	Alive
59	White	Male	Others	III	T3	N1	Yes	Yes	Yes	Adenocarcinoma	Dead	39	Dead
67	White	Male	Married	I	T3	N0	Yes	Yes	Yes	Adenocarcinoma	Dead	46	Dead
70	White	Male	Married	III	T3	N0	Yes	Yes	Yes	Adenocarcinoma	Dead	13	Dead
50	White	Male	Single	III	T3	N2	No	None/Unknown	Yes	Adenocarcinoma	Alive	58	Alive
64	White	Male	Married	II	T3	N0	No	Yes	Yes	Adenocarcinoma	Alive	59	Alive
53	White	Male	Others	III	T3	N0	Yes	Yes	Yes	Adenocarcinoma	Dead	23	Dead
69	White	Male	Married	II	T3	N1	No	Yes	Yes	Adenocarcinoma	Dead	12	Dead
55	White	Male	Married	II	T3	N1	No	Yes	Yes	Adenocarcinoma	Dead	6	Dead
69	White	Male	Married	III	T3	N1	Yes	Yes	Yes	SRCC	Dead	46	Dead
52	White	Female	Married	I	T3	N0	No	Yes	Yes	Adenocarcinoma	Alive	53	Alive
57	Black	Female	Married	III	T3	N1	Yes	Yes	Yes	SRCC	Dead	10	Dead
66	White	Male	Married	I	T4	N2	Yes	None/Unknown	Yes	Adenocarcinoma	Alive	56	Alive
72	White	Female	Married	III	T3	N1	No	None/Unknown	Yes	SRCC	Dead	7	Dead
65	White	Male	Others	II	T3	N2	Yes	Yes	Yes	Adenocarcinoma	Dead	36	Dead
65	White	Male	Married	II	T3	N1	Yes	Yes	Yes	Adenocarcinoma	Dead	10	Dead
68	White	Male	Married	II	T3	N1	No	Yes	Yes	Adenocarcinoma	Dead	23	Dead
73	White	Male	Married	III	T3	N1	Yes	Yes	Yes	Adenocarcinoma	Dead	20	Dead
82	White	Female	Others	I	T3	N0	Yes	Yes	Yes	Adenocarcinoma	Alive	56	Alive
78	White	Female	Married	II	T3	N0	Yes	None/Unknown	No/Unknown	Adenocarcinoma	Alive	82	Dead
83	White	Male	Married	II	T4	N0	Yes	None/Unknown	No/Unknown	Adenocarcinoma	Dead	57	Dead
85	White	Female	Others	II	T3	N1	No	None/Unknown	Yes	Adenocarcinoma	Dead	47	Dead
79	White	Female	Married	III	T3	N0	No	Yes	No/Unknown	SRCC	Dead	8	Dead
72	White	Male	Married	III	T4	N2	Yes	None/Unknown	Yes	Adenocarcinoma	Alive	50	Alive
69	White	Male	Married	II	T3	N1	Yes	Yes	Yes	Adenocarcinoma	Dead	28	Dead
69	Black	Male	Married	II	T4	N1	Yes	None/Unknown	No/Unknown	Adenocarcinoma	Alive	4	Dead
52	White	Male	Married	III	T3	N1	No	Yes	Yes	Adenocarcinoma	Alive	114	Alive
64	White	Female	Single	III	T3	N0	Yes	None/Unknown	No/Unknown	Adenocarcinoma	Alive	18	Alive
61	White	Female	Single	III	T4	N2	Yes	None/Unknown	No/Unknown	Adenocarcinoma	Alive	2	Dead
82	White	Male	Married	III	T4	N2	Yes	None/Unknown	No/Unknown	SRCC	Dead	3	Dead
72	White	Male	Married	III	T3	N0	No	Yes	No/Unknown	Adenocarcinoma	Alive	5	Dead
84	White	Male	Single	III	T4	N0	Yes	Yes	Yes	SRCC	Dead	62	Dead
90	Others	Male	Others	II	T3	N1	Yes	None/Unknown	No/Unknown	Adenocarcinoma	Dead	10	Dead
60	White	Male	Others	II	T3	N1	Yes	None/Unknown	Yes	Adenocarcinoma	Alive	17	Dead
54	White	Male	Others	III	T3	N1	Yes	Yes	Yes	Adenocarcinoma	Dead	45	Dead
73	Others	Male	Married	III	T4	N3	Yes	Yes	Yes	Special Type	Dead	9	Dead
65	White	Male	Married	II	T3	N3	Yes	Yes	Yes	Adenocarcinoma	Dead	29	Dead
77	White	Male	Married	II	T4	N0	No	Yes	Yes	Adenocarcinoma	Dead	1	Dead
79	Others	Female	Single	I	T3	N0	Yes	None/Unknown	No/Unknown	Adenocarcinoma	Dead	2	Dead
60	White	Male	Single	II	T3	N1	Yes	Yes	Yes	Adenocarcinoma	Dead	13	Dead
62	White	Male	Married	III	T4	N2	No	Yes	Yes	SRCC	Alive	112	Alive
62	White	Male	Married	III	T4	N3	Yes	Yes	Yes	Special Type	Dead	7	Dead
89	White	Female	Others	I	T4	N0	Yes	None/Unknown	No/Unknown	Adenocarcinoma	Dead	4	Dead
55	White	Male	Married	IV	T3	N2	Yes	Yes	Yes	Special Type	Alive	108	Alive
58	White	Female	Married	IV	T3	N2	Yes	Yes	Yes	Special Type	Alive	109	Alive
79	White	Female	Single	IV	T3	N0	Yes	None/Unknown	No/Unknown	Special Type	Alive	117	Alive
61	White	Male	Married	II	T3	N1	Yes	Yes	Yes	Adenocarcinoma	Alive	115	Alive
68	White	Male	Married	III	T4	N0	No	None/Unknown	No/Unknown	Adenocarcinoma	Dead	1	Dead
71	White	Female	Others	II	T4	N0	Yes	None/Unknown	Yes	Special Type	Alive	116	Alive
62	White	Male	Others	III	T3	N1	No	Yes	Yes	SRCC	Dead	22	Dead
60	White	Male	Married	II	T3	N1	Yes	None/Unknown	Yes	Adenocarcinoma	Alive	35	Dead
71	White	Female	Others	III	T4	N2	Yes	None/Unknown	No/Unknown	SRCC	Dead	6	Dead
56	White	Male	Single	I	T4	N1	No	Yes	Yes	Special Type	Dead	83	Dead
77	White	Female	Others	III	T3	N0	Yes	None/Unknown	No/Unknown	SRCC	Dead	42	Dead
48	Others	Female	Others	III	T3	N0	Yes	None/Unknown	No/Unknown	SRCC	Alive	26	Dead
68	White	Male	Others	III	T3	N0	Yes	Yes	Yes	Adenocarcinoma	Alive	32	Dead
53	White	Female	Married	I	T3	N0	Yes	None/Unknown	Yes	Special Type	Alive	53	Alive
81	White	Male	Married	III	T4	N3	Yes	None/Unknown	No/Unknown	Adenocarcinoma	Dead	1	Dead
61	White	Male	Married	I	T3	N0	Yes	None/Unknown	No/Unknown	Special Type	Alive	96	Alive
63	White	Female	Married	III	T3	N0	Yes	None/Unknown	Yes	Adenocarcinoma	Alive	54	Alive
66	White	Female	Married	III	T3	N1	No	None/Unknown	Yes	Adenocarcinoma	Dead	18	Dead
39	Others	Male	Married	III	T3	N1	Yes	Yes	Yes	SRCC	Alive	102	Alive
79	White	Female	Others	II	T3	N3	Yes	None/Unknown	No/Unknown	Adenocarcinoma	Dead	27	Dead
78	White	Male	Married	II	T3	N0	Yes	Yes	Yes	Adenocarcinoma	Dead	22	Dead
82	White	Female	Others	III	T3	N0	Yes	None/Unknown	No/Unknown	Adenocarcinoma	Dead	2	Dead
63	Others	Female	Single	III	T4	N0	Yes	Yes	No/Unknown	SRCC	Dead	9	Dead
60	White	Male	Married	IV	T3	N1	Yes	Yes	Yes	Adenocarcinoma	Alive	37	Alive
69	White	Female	Married	III	T4	N3	Yes	None/Unknown	No/Unknown	SRCC	Dead	3	Dead
50	White	Male	Married	III	T3	N2	Yes	Yes	No/Unknown	Adenocarcinoma	Alive	24	Alive
76	Others	Male	Single	III	T3	N0	Yes	Yes	Yes	Special Type	Alive	66	Dead
73	Others	Male	Married	II	T3	N1	Yes	None/Unknown	Yes	Adenocarcinoma	Dead	4	Dead
46	White	Female	Married	III	T3	N1	Yes	Yes	Yes	Adenocarcinoma	Dead	28	Dead
55	White	Female	Married	III	T3	N2	Yes	Yes	Yes	Adenocarcinoma	Dead	28	Dead
52	White	Male	Married	III	T3	N1	Yes	Yes	Yes	SRCC	Alive	95	Alive
62	White	Male	Married	III	T3	N2	Yes	None/Unknown	Yes	SRCC	Alive	91	Alive
64	White	Female	Married	III	T3	N0	Yes	None/Unknown	Yes	Adenocarcinoma	Dead	26	Dead
68	White	Male	Married	III	T3	N1	Yes	None/Unknown	Yes	Adenocarcinoma	Alive	94	Alive
78	White	Male	Others	III	T3	N1	Yes	None/Unknown	Yes	Adenocarcinoma	Dead	27	Dead
65	White	Male	Married	II	T3	N1	Yes	None/Unknown	Yes	Adenocarcinoma	Alive	30	Dead
86	White	Female	Others	III	T3	N1	No	None/Unknown	No/Unknown	SRCC	Dead	5	Dead
61	White	Male	Married	II	T3	N2	Yes	Yes	Yes	Adenocarcinoma	Alive	53	Alive
51	White	Male	Married	III	T3	N3	Yes	None/Unknown	Yes	Adenocarcinoma	Alive	89	Alive
75	White	Female	Single	II	T4	N0	Yes	None/Unknown	No/Unknown	Adenocarcinoma	Alive	100	Alive
56	White	Female	Married	III	T3	N3	Yes	Yes	Yes	Adenocarcinoma	Alive	93	Alive
78	White	Male	Married	III	T3	N3	Yes	None/Unknown	Yes	Adenocarcinoma	Dead	21	Dead
83	Others	Male	Others	III	T3	N2	Yes	None/Unknown	No/Unknown	SRCC	Dead	2	Dead
60	White	Male	Others	III	T4	N0	No	None/Unknown	No/Unknown	Special Type	Dead	5	Dead
71	Black	Male	Others	II	T4	N3	Yes	None/Unknown	No/Unknown	Adenocarcinoma	Alive	3	Dead
56	White	Male	Married	III	T3	N0	Yes	Yes	Yes	Adenocarcinoma	Dead	15	Dead
54	White	Male	Others	II	T4	N1	No	None/Unknown	No/Unknown	Adenocarcinoma	Dead	1	Dead
55	Others	Female	Others	III	T3	N0	Yes	None/Unknown	Yes	Special Type	Alive	88	Alive
67	White	Male	Others	II	T3	N1	No	Yes	Yes	Adenocarcinoma	Dead	20	Dead
65	Others	Male	Married	III	T3	N1	Yes	Yes	Yes	Adenocarcinoma	Dead	55	Dead
75	Others	Male	Married	II	T3	N2	Yes	None/Unknown	Yes	Adenocarcinoma	Alive	82	Alive
69	Others	Male	Single	III	T3	N0	Yes	None/Unknown	No/Unknown	Adenocarcinoma	Alive	92	Alive
53	White	Male	Married	II	T3	N1	No	Yes	Yes	Adenocarcinoma	Dead	45	Dead
74	White	Male	Married	III	T3	N0	Yes	None/Unknown	Yes	Adenocarcinoma	Alive	79	Dead
38	White	Female	Married	III	T3	N1	Yes	None/Unknown	Yes	Adenocarcinoma	Dead	24	Dead
64	White	Female	Others	II	T3	N1	No	Yes	Yes	Adenocarcinoma	Dead	38	Dead
47	White	Male	Married	II	T3	N3	Yes	None/Unknown	No/Unknown	Adenocarcinoma	Alive	36	Dead
47	White	Female	Single	III	T3	N3	Yes	Yes	Yes	SRCC	Dead	14	Dead
47	White	Female	Married	II	T3	N0	Yes	None/Unknown	Yes	Special Type	Alive	74	Alive
51	Black	Male	Married	III	T3	N3	Yes	Yes	Yes	SRCC	Dead	21	Dead
86	White	Male	Married	II	T3	N1	No	Yes	Yes	Adenocarcinoma	Dead	21	Dead
71	White	Male	Married	III	T3	N1	Yes	None/Unknown	Yes	Adenocarcinoma	Alive	86	Alive
66	White	Male	Married	III	T4	N3	No	Yes	No/Unknown	Adenocarcinoma	Alive	6	Alive
69	White	Female	Others	III	T3	N0	Yes	None/Unknown	No/Unknown	Adenocarcinoma	Alive	84	Alive
42	Others	Female	Single	III	T3	N0	Yes	None/Unknown	Yes	Special Type	Dead	63	Dead
78	White	Male	Married	II	T3	N2	Yes	Yes	Yes	Adenocarcinoma	Dead	27	Dead
55	White	Male	Married	II	T3	N0	Yes	Yes	Yes	SRCC	Alive	85	Alive
50	Others	Female	Single	IV	T3	N1	Yes	Yes	Yes	SRCC	Dead	21	Dead
46	White	Male	Single	III	T3	N1	Yes	None/Unknown	Yes	Special Type	Alive	78	Alive
68	White	Male	Married	III	T3	N1	Yes	Yes	Yes	Adenocarcinoma	Dead	16	Dead
78	White	Male	Married	I	T4	N0	Yes	Yes	Yes	Adenocarcinoma	Alive	39	Dead
76	Others	Female	Others	III	T4	N0	Yes	None/Unknown	No/Unknown	Adenocarcinoma	Dead	4	Dead
56	White	Male	Married	II	T4	N0	Yes	Yes	Yes	Adenocarcinoma	Alive	76	Alive
60	White	Female	Married	III	T3	N0	Yes	Yes	Yes	SRCC	Alive	75	Alive
70	White	Male	Married	III	T4	N3	Yes	Yes	Yes	Special Type	Dead	5	Dead
66	White	Female	Married	III	T4	N0	Yes	None/Unknown	Yes	Special Type	Alive	79	Alive
64	White	Male	Others	I	T3	N0	Yes	None/Unknown	No/Unknown	Special Type	Alive	71	Alive
31	White	Male	Single	II	T3	N1	Yes	Yes	Yes	Adenocarcinoma	Alive	70	Alive
71	White	Male	Married	II	T3	N1	No	Yes	Yes	Adenocarcinoma	Dead	35	Dead
77	White	Male	Married	III	T4	N1	Yes	None/Unknown	Yes	Special Type	Dead	4	Dead
57	White	Female	Married	III	T4	N1	Yes	None/Unknown	Yes	Adenocarcinoma	Alive	19	Dead
70	White	Female	Married	II	T4	N2	Yes	None/Unknown	Yes	Adenocarcinoma	Dead	24	Dead
69	White	Female	Married	III	T3	N0	Yes	Yes	Yes	Adenocarcinoma	Alive	74	Alive
84	White	Female	Single	III	T4	N3	Yes	Yes	Yes	Special Type	Dead	24	Dead
82	White	Male	Married	I	T3	N0	Yes	None/Unknown	No/Unknown	Adenocarcinoma	Dead	2	Dead
75	White	Female	Married	I	T3	N0	No	Yes	Yes	Adenocarcinoma	Alive	55	Alive
40	White	Male	Married	III	T3	N2	Yes	Yes	Yes	Special Type	Alive	67	Dead
66	White	Male	Married	III	T4	N2	No	Yes	Yes	SRCC	Dead	7	Dead
73	Others	Male	Married	I	T4	N3	Yes	None/Unknown	Yes	Adenocarcinoma	Dead	2	Dead
69	White	Male	Single	I	T3	N0	No	Yes	Yes	Adenocarcinoma	Alive	66	Alive
66	White	Male	Married	II	T3	N0	Yes	None/Unknown	No/Unknown	Adenocarcinoma	Dead	29	Dead
47	White	Male	Married	III	T4	N0	Yes	None/Unknown	Yes	Adenocarcinoma	Dead	10	Dead
63	Others	Male	Married	III	T4	N0	No	None/Unknown	No/Unknown	Special Type	Dead	3	Dead
98	Others	Female	Others	III	T3	N0	No	None/Unknown	No/Unknown	SRCC	Dead	2	Dead
74	Others	Male	Others	III	T4	N0	Yes	None/Unknown	No/Unknown	Adenocarcinoma	Alive	62	Alive
50	White	Male	Married	IV	T4	N0	Yes	None/Unknown	Yes	Special Type	Alive	64	Alive
73	White	Male	Married	III	T4	N3	Yes	None/Unknown	No/Unknown	SRCC	Alive	2	Dead
60	White	Male	Married	III	T4	N0	Yes	Yes	Yes	Adenocarcinoma	Alive	26	Dead
83	White	Male	Married	III	T4	N2	Yes	None/Unknown	No/Unknown	Adenocarcinoma	Dead	22	Dead
64	White	Male	Married	II	T3	N0	Yes	Yes	Yes	Adenocarcinoma	Alive	60	Alive
61	White	Male	Married	II	T3	N1	Yes	Yes	Yes	Adenocarcinoma	Dead	29	Dead
45	White	Male	Single	III	T3	N0	Yes	None/Unknown	Yes	SRCC	Alive	5	Alive
[truncated: 796 more rows]
