# Supplementary material for: Developing and validating nomograms for predicting the survival in patients with clinical local-advanced gastric cancer
Source: Front Oncol. 2022 Oct 26;12:1039498. doi: 10.3389/fonc.2022.1039498 (PMC9644132; doi:10.3389/fonc.2022.1039498)
Supplement: Supplementary Table 4 — External validation original data. [file Table_4.xlsx]

## Sheet: Sheet1
Supplementary Table 4 External validation original data
Age	Race	Sex	Marital.status	Grade	AJCC.T	AJCC.N	Surgery	Radiation	Chemotherapy	Histologic.type	CSS	Months	OS
72	Others	Female	Others	II	T2	N1	Yes	Yes	Yes	Adenocarcinoma	Dead	24	Dead
71	Others	Male	Single	III	T2	N1	No	Yes	Yes	SRCC	Dead	9	Dead
68	Others	Male	Married	II	T2	N1	Yes	Yes	Yes	Adenocarcinoma	Dead	51	Dead
77	Others	Female	Others	III	T2	N3	Yes	No/Unknow	Yes	Adenocarcinoma	Alive	48	Dead
80	Others	Male	Others	III	T1	N1	Yes	No/Unknow	Yes	Adenocarcinoma	Dead	12	Dead
75	Others	Male	Married	I	T1	N1	Yes	No/Unknow	Yes	Adenocarcinoma	Alive	71	Alive
74	Others	Female	Others	II	T1	N1	Yes	No/Unknow	No/unknow	Adenocarcinoma	Alive	48	Alive
74	Others	Female	Others	III	T2	N2	No	No/Unknow	No/unknow	SRCC	Dead	9	Dead
69	Others	Male	Others	II	T2	N1	No	No/Unknow	No/unknow	Adenocarcinoma	Dead	22	Dead
70	Others	Male	Married	II	T1	N1	Yes	No/Unknow	No/unknow	Adenocarcinoma	Alive	87	Dead
77	Others	Male	Single	II	T2	N1	Yes	No/Unknow	No/unknow	Adenocarcinoma	Alive	55	Alive
75	Others	Male	Married	III	T1	N2	No	Yes	Yes	Adenocarcinoma	Dead	4	Dead
70	Others	Male	Others	III	T2	N1	No	Yes	Yes	Adenocarcinoma	Dead	6	Dead
74	Others	Female	Others	I	T1	N2	Yes	No/Unknow	Yes	Adenocarcinoma	Dead	2	Dead
70	Others	Male	Others	III	T2	N2	No	Yes	Yes	Adenocarcinoma	Dead	25	Dead
73	Others	Male	Married	II	T2	N2	Yes	No/Unknow	No/unknow	Adenocarcinoma	Alive	16	Dead
77	Others	Male	Married	III	T2	N1	No	Yes	Yes	Adenocarcinoma	Dead	24	Dead
79	Others	Female	Married	II	T1	N1	Yes	No/Unknow	No/unknow	Adenocarcinoma	Dead	31	Dead
31	Others	Male	Married	III	T1	N1	Yes	No/Unknow	No/unknow	SRCC	Dead	15	Dead
53	Others	Male	Married	II	T3	N1	Yes	Yes	Yes	Adenocarcinoma	Alive	103	Alive
47	Others	Female	Married	III	T4	N0	No	No/Unknow	Yes	SRCC	Dead	25	Dead
50	Others	Female	Others	I	T3	N0	Yes	No/Unknow	No/unknow	Adenocarcinoma	Alive	87	Dead
54	Others	Male	Married	III	T3	N1	Yes	No/Unknow	No/unknow	Adenocarcinoma	Dead	22	Dead
63	Others	Female	Married	III	T3	N1	Yes	No/Unknow	Yes	Special Type	Dead	30	Dead
65	Others	Male	Married	III	T3	N3	Yes	No/Unknow	Yes	Adenocarcinoma	Alive	99	Alive
61	Others	Male	Married	III	T3	N1	Yes	Yes	Yes	Adenocarcinoma	Dead	8	Dead
47	Others	Female	Married	III	T3	N0	No	Yes	Yes	Special Type	Dead	3	Dead
53	Others	Male	Married	III	T3	N1	Yes	Yes	No/unknow	Adenocarcinoma	Alive	63	Alive
59	Others	Male	Married	III	T3	N0	Yes	Yes	Yes	Adenocarcinoma	Alive	88	Alive
61	Others	Male	Married	II	T4	N1	No	No/Unknow	No/unknow	Adenocarcinoma	Dead	8	Dead
58	Others	Male	Married	III	T4	N3	Yes	No/Unknow	Yes	SRCC	Dead	13	Dead
60	Others	Male	Married	II	T3	N1	Yes	Yes	Yes	Special Type	Alive	76	Alive
63	Others	Female	Married	II	T3	N1	Yes	No/Unknow	Yes	Adenocarcinoma	Dead	66	Dead
66	Others	Female	Married	III	T3	N2	Yes	Yes	Yes	Adenocarcinoma	Dead	36	Dead
50	Others	Male	Single	II	T4	N2	Yes	No/Unknow	Yes	Adenocarcinoma	Dead	20	Dead
40	Others	Female	Single	I	T3	N2	No	No/Unknow	Yes	Adenocarcinoma	Dead	13	Dead
56	Others	Female	Married	II	T4	N0	Yes	No/Unknow	No/unknow	Special Type	Alive	85	Dead
62	Others	Male	Others	II	T3	N2	Yes	No/Unknow	No/unknow	Special Type	Dead	13	Dead
48	Others	Male	Married	III	T4	N1	No	No/Unknow	No/unknow	SRCC	Dead	4	Dead
55	Others	Male	Others	III	T3	N0	Yes	No/Unknow	No/unknow	Adenocarcinoma	Dead	1	Dead
58	Others	Male	Married	II	T3	N0	Yes	Yes	Yes	Adenocarcinoma	Alive	107	Alive
66	Others	Male	Married	III	T3	N0	Yes	No/Unknow	No/unknow	Adenocarcinoma	Dead	7	Dead
52	Others	Female	Others	III	T3	N1	Yes	No/Unknow	Yes	Adenocarcinoma	Dead	41	Dead
65	Others	Male	Married	III	T4	N3	Yes	No/Unknow	Yes	Adenocarcinoma	Dead	12	Dead
50	Others	Male	Married	III	T3	N0	Yes	No/Unknow	Yes	Special Type	Dead	44	Dead
65	Others	Male	Married	II	T3	N0	No	Yes	Yes	Adenocarcinoma	Dead	5	Dead
56	Others	Male	Others	II	T3	N2	Yes	No/Unknow	No/unknow	Adenocarcinoma	Dead	3	Dead
61	Others	Female	Married	III	T3	N1	No	No/Unknow	Yes	Adenocarcinoma	Dead	32	Dead
57	Others	Male	Others	II	T3	N2	No	Yes	Yes	Adenocarcinoma	Dead	13	Dead
56	Others	Male	Others	II	T3	N3	Yes	No/Unknow	No/unknow	Adenocarcinoma	Alive	4	Dead
62	Others	Male	Married	III	T3	N1	Yes	No/Unknow	No/unknow	SRCC	Alive	6	Dead
52	Others	Female	Married	III	T4	N1	Yes	No/Unknow	No/unknow	Adenocarcinoma	Dead	1	Dead
83	Others	Female	Others	II	T3	N1	Yes	Yes	Yes	Adenocarcinoma	Dead	8	Dead
75	Others	Male	Married	II	T3	N1	No	Yes	Yes	Adenocarcinoma	Alive	62	Alive
66	Others	Male	Single	III	T4	N2	Yes	No/Unknow	Yes	Adenocarcinoma	Dead	44	Dead
65	Others	Male	Married	I	T3	N1	Yes	No/Unknow	Yes	Adenocarcinoma	Dead	8	Dead
64	Others	Male	Married	III	T3	N1	No	No/Unknow	No/unknow	Adenocarcinoma	Dead	1	Dead
64	Others	Male	Married	III	T3	N0	Yes	Yes	Yes	Adenocarcinoma	Alive	48	Alive
64	Others	Male	Single	III	T4	N3	Yes	No/Unknow	Yes	SRCC	Dead	16	Dead
55	Others	Female	Married	I	T3	N0	Yes	No/Unknow	No/unknow	Special Type	Alive	2	Alive
53	Others	Male	Married	II	T3	N1	Yes	Yes	Yes	Adenocarcinoma	Dead	36	Dead
46	Others	Male	Married	III	T3	N3	Yes	No/Unknow	Yes	Adenocarcinoma	Dead	20	Dead
60	Others	Male	Married	III	T4	N3	Yes	No/Unknow	Yes	SRCC	Dead	11	Dead
65	Others	Female	Married	III	T3	N1	Yes	No/Unknow	No/unknow	Adenocarcinoma	Alive	14	Dead
54	Others	Female	Single	II	T3	N3	No	Yes	Yes	Adenocarcinoma	Dead	10	Dead
66	Others	Female	Others	III	T3	N3	Yes	No/Unknow	No/unknow	Adenocarcinoma	Dead	18	Dead
54	Others	Female	Others	III	T3	N1	Yes	No/Unknow	No/unknow	Adenocarcinoma	Alive	71	Alive
64	Others	Male	Others	IV	T3	N1	Yes	No/Unknow	No/unknow	Special Type	Dead	6	Dead
63	Others	Female	Others	III	T3	N2	No	No/Unknow	No/unknow	Special Type	Dead	26	Dead
51	Others	Female	Married	III	T3	N1	Yes	No/Unknow	Yes	Adenocarcinoma	Dead	55	Dead
33	Others	Male	Married	III	T4	N3	Yes	Yes	Yes	Special Type	Dead	29	Dead
60	Others	Male	Married	III	T3	N1	Yes	Yes	Yes	Adenocarcinoma	Dead	21	Dead
63	Others	Male	Married	II	T4	N1	Yes	No/Unknow	No/unknow	Adenocarcinoma	Alive	101	Alive
66	Others	Male	Married	III	T4	N1	No	No/Unknow	No/unknow	Adenocarcinoma	Dead	1	Dead
50	Others	Female	Married	II	T3	N0	Yes	Yes	Yes	Adenocarcinoma	Dead	57	Dead
51	Others	Male	Others	III	T3	N0	Yes	Yes	Yes	Adenocarcinoma	Dead	48	Dead
65	Others	Female	Single	II	T4	N3	Yes	Yes	Yes	Adenocarcinoma	Dead	13	Dead
35	Others	Male	Married	III	T4	N2	Yes	No/Unknow	No/unknow	SRCC	Dead	3	Dead
56	Others	Male	Married	III	T4	N3	Yes	Yes	Yes	Special Type	Dead	9	Dead
54	Others	Male	Married	I	T4	N0	Yes	Yes	Yes	Adenocarcinoma	Alive	39	Dead
35	Others	Male	Married	II	T4	N0	Yes	Yes	Yes	Adenocarcinoma	Alive	76	Alive
57	Others	Male	Single	II	T3	N1	Yes	Yes	Yes	Adenocarcinoma	Alive	70	Alive
60	Others	Female	Others	III	T3	N0	No	No/Unknow	No/unknow	SRCC	Dead	2	Dead
47	Others	Male	Married	III	T3	N2	Yes	No/Unknow	Yes	SRCC	Dead	27	Dead
57	Others	Female	Married	III	T3	N3	Yes	Yes	Yes	Adenocarcinoma	Alive	16	Dead
45	Others	Male	Married	III	T3	N2	Yes	No/Unknow	No/unknow	SRCC	Dead	6	Dead
65	Others	Male	Married	III	T3	N0	Yes	No/Unknow	No/unknow	Adenocarcinoma	Alive	57	Dead
59	Others	Male	Married	III	T3	N1	Yes	Yes	Yes	SRCC	Dead	8	Dead
51	Others	Male	Others	IV	T3	N2	No	No/Unknow	Yes	SRCC	Dead	45	Dead
50	Others	Male	Single	IV	T3	N0	Yes	Yes	Yes	Undifferentiated	Dead	40	Dead
64	Others	Male	Single	III	T4	N3	Yes	Yes	Yes	SRCC	Dead	4	Dead
66	Others	Male	Married	IV	T3	N2	Yes	No/Unknow	No/unknow	SRCC	Dead	16	Dead
54	Others	Male	Single	IV	T3	N1	Yes	No/Unknow	Yes	Undifferentiated	Alive	95	Alive
66	Others	Male	Married	III	T3	N2	Yes	Yes	Yes	Adenocarcinoma	Dead	48	Dead
63	Others	Female	Married	III	T3	N0	Yes	Yes	Yes	Adenocarcinoma	Alive	79	Alive
63	Others	Male	Married	III	T3	N1	Yes	Yes	Yes	Adenocarcinoma	Dead	9	Dead
60	Others	Male	Married	III	T3	N1	Yes	Yes	Yes	Adenocarcinoma	Alive	71	Alive
52	Others	Female	Married	III	T4	N3	Yes	Yes	Yes	SRCC	Dead	10	Dead
62	Others	Male	Others	II	T4	N1	Yes	No/Unknow	Yes	Adenocarcinoma	Dead	23	Dead
55	Others	Male	Married	II	T3	N0	Yes	Yes	Yes	Adenocarcinoma	Dead	96	Dead
64	Others	Female	Single	III	T4	N3	No	No/Unknow	Yes	Adenocarcinoma	Dead	8	Dead
55	Others	Male	Single	II	T4	N0	Yes	No/Unknow	Yes	Special Type	Alive	110	Alive
42	Others	Male	Others	I	T3	N1	Yes	Yes	Yes	Adenocarcinoma	Alive	22	Dead
66	Others	Female	Others	II	T3	N0	Yes	No/Unknow	No/unknow	Adenocarcinoma	Dead	4	Dead
50	Others	Female	Married	III	T3	N1	Yes	No/Unknow	Yes	SRCC	Dead	20	Dead
27	Others	Male	Others	I	T3	N0	Yes	No/Unknow	Yes	Special Type	Alive	103	Alive
59	Others	Female	Married	III	T4	N2	No	No/Unknow	Yes	Adenocarcinoma	Dead	33	Dead
64	Others	Male	Married	III	T3	N1	Yes	Yes	Yes	Adenocarcinoma	Dead	12	Dead
59	Others	Male	Married	II	T3	N0	Yes	No/Unknow	Yes	Adenocarcinoma	Alive	78	Alive
56	Others	Female	Others	III	T3	N1	No	Yes	No/unknow	Adenocarcinoma	Dead	8	Dead
55	Others	Male	Married	III	T4	N2	Yes	Yes	Yes	Adenocarcinoma	Alive	76	Alive
45	Others	Female	Married	II	T4	N3	Yes	No/Unknow	No/unknow	SRCC	Dead	19	Dead
49	Others	Female	Married	III	T3	N0	Yes	No/Unknow	Yes	Adenocarcinoma	Alive	69	Alive
62	Others	Male	Others	III	T3	N2	Yes	Yes	Yes	Adenocarcinoma	Dead	43	Dead
48	Others	Male	Married	III	T4	N2	Yes	Yes	Yes	Adenocarcinoma	Dead	15	Dead
